# Supplementary material for: Metagenomics harvested genus-specific single-stranded DNA-annealing proteins improve and expand recombineering in Pseudomonas species
Source: Nucleic Acids Res. 2023 Nov 6;51(22):12522–36. doi: 10.1093/nar/gkad1024 (PMC10711431; doi:10.1093/nar/gkad1024)
Supplement: gkad1024_Supplemental_Files [file gkad1024_supplemental_files.zip]

Archive with 2 entries (2 files):
- Supplementary Figures - Metagenomics harvested genus-specific single-stranded DNA-annealing proteins improve and expand recombineering in Pseudomonas species.pdf
- Supplementary Tables - Metagenomics harvested genus-specific single-stranded DNA-annealing proteins improve and expand recombineering in Pseudomonas species.xlsx
