# Supplementary material for: Metagenomics harvested genus-specific single-stranded DNA-annealing proteins improve and expand recombineering in Pseudomonas species
Source: Nucleic Acids Res. 2023 Nov 6;51(22):12522–36. doi: 10.1093/nar/gkad1024 (PMC10711431; doi:10.1093/nar/gkad1024)
Supplement: gkad1024_Supplemental_Files [file gkad1024_supplemental_files.zip › Supplementary Tables - Metagenomics harvested genus-specific single-stranded DNA-annealing proteins improve and expand recombineering in Pseudomonas species.xlsx]

## Sheet: S1. Selected SSAPs jackHMMER
	SSAP	Source	SSAP family	GeneBank Accession	Sequence
	Beta	Escherichia coli/lambda phage	RecT	NP_040617.1	MSTALATLAGKLAERVGMDSVDPQELITTLRQTAFKGDASDAQFIALLIVANQYGLNPWTKEIYAFPDKQNGIVPVVGVDGWSRIINENQQFDGMDFEQDNESCTCRIYRKDRNHPICVTEWMDECRREPFKTREGREITGPWQSHPKRMLRHKAMIQCARLAFGFAGIYDKDEAERIVENTAYTAERQPERDITPVNDETMQEINTLLIALDKTWDDDLLPLCSQIFRRDIRASSELTQAEAVKALGFLKQKAAEQKVAA
	S065	Vibrio cholerae	RecT	AAL59710.1	MEKPKLIQRFAERFSVDPNKLFDTLKATAFKQRDGSAPTNEQMMALLVVADQYGLNPFTKEIFAFPDKQAGIIPVVGVDGWSRIINQHDQFDGMEFKTSENKVSLDGAKECPEWMECIIYRRDRSHPVKITEYLDEVYRPPFEGNGKNGPYRVDGPWQTHTKRMLRHKSMIQCSRIAFGFVGIFDQDEAERIIEGQATHIVEPSVIPPEQVDDRTRGLVYKLIERAEASNAWNSALEYANEHFQGVELTFAKQEIFNAQQQAAKALTQPLAS
	Plu2935	Photorhabdus laumondii	RecT	WP_011147155.1	MSTAVQKVYEIINPLKTEFEQICSEPGIVFKRESEFAMQIFANNDFLATTALNNPVSARSAVMNIAAIGISLNPAQKLAYLVPRNKSVCLDISYMGLMHIAQQSGAIKWCQSAVVRKNDIFKRTSIDTAPIHEYNEFDTAQSRGDIVGAYTVIKTDDCDYITHTMRASAIFDIRDRSSAWIAYKTKGKSCPWVTDEEQMILKTVVKQAAKYWPRRERLDKAIDYVNTEAGEGIDFSKGQNSYIDVTPAADSTIESITNLLTTMNKTWDDDLLPLCSKIFRRQILSPAELTESEAIKASDFLRKKAS
	ERF	Salmonella typhimurium/P22 phage	Erf	NP_059596.1	MSKEFYARLAEIQEHLNAPKNQYNSFGKYKYRSCEDILEGVKPLLKGLFLSISDEIVLIGDRYYVKATATITDGENSHSASAIAREEENKKGMDAAQVTGATSSYARKYCLNGLFGIDDAKDADTEEHKQQQNAAPAKQTKSSPSSPAPEQVLKAFSEYAATETDKKKLIERYQHDWQLLTGHDDEQTKCVQVMNIRINELKQVA
	Sak	Lactococcus lactis/ul36 phage	Sak	NP_663647.1	MADYEEQMLALQKPLQPDRVVWRVQQSGFSKQGKPWAMVLAYMDNRAVQERFDEVFGIAGWKNEFKTAPDGGTLCGISVKFGDEWVTKWDGAENTQVEAVKGGLSGSMKRAAVQWGVGRYLYDLPTSFAQTSLEKTDGWNKVFDKNSKKNFWWKNPQLPSWALPQNSKVQNTKADFTEEEIPTPPKLYVVGKDKKEFDEKKLQAVVNKMAIIAGKDYGASVDEQNDWLKMPLDEAYNDIEKFVDIKKEEQND
	ERF	Pseudomonas aeruginosa/D3 phage	Erf	NP_061548.2	MSNSIAQRQESSAIVHAGESATILQVIQRAAADPACDIEKMERLMAMHERMQSRSAEAEFNASMAAMQSELPSIAERGAITVNGQKRSNYATFEDINDIVKPIMQRFGFAVSFRVETVQTGVSVTGILMHCAGHREQTTMLVPLDTSGSKNAVQSLGSSVSYGKRYVLSALLNITTRGEDDDGNAAVPPKKLITKAQAQQLKALLSQCLQDTQEAFDAMYGSAEGVPSADFDAALARLTKARERAKRSQE
	DdRB	Deinococcus radiodurans	unclassified	DAA06535.1	MLQIEFITDLGARVTVNVEHESRLLDVQRHYGRLGWTSGEIPSGGYQFPIENEADFDWSLIGARKWKSPEGEELVIHRGHAYRRRELEAVDSRKLKLPAAIKYSRGAKVSDPQHVREKADGDIEYVSLAIFRGGKRQERYAVPGGAAGNGQGRPAPQGQPAQARPQATAARPAARPPVQPGQEEETPF

## Sheet: S2. Pseudomonas relevant hits
	Accession ID	Annotation	e-value	Uniprot link	Kingdom	Species	Taxonomy ID	Length(AA)
	A0A3M3SNY3_PSECI	Bet	1.6e-75	http://www.uniprot.org/uniprot/A0A3M3SNY3_PSECI	Bacteria	Pseudomonas cichorii	36746	261
	A0A541DVV5_PSEAI	Recombination protein RecT	1.1e-61	http://www.uniprot.org/uniprot/A0A541DVV5_PSEAI	Bacteria	Pseudomonas aeruginosa	287	296
	A0A481UYM2_9CAUD	Recombinational DNA repair protein	2.2e-61	http://www.uniprot.org/uniprot/A0A481UYM2_9CAUD	Viruses	Pseudomonas phage vB_Pae_BR153a	2563500	296
	A0A241XQW2_PSEAI	Recombinase RecT	2.2e-61	http://www.uniprot.org/uniprot/A0A241XQW2_PSEAI	Bacteria	Pseudomonas aeruginosa	287	296
	A0A541YSW9_PSEAI	Recombination protein RecT	4.4e-61	http://www.uniprot.org/uniprot/A0A541YSW9_PSEAI	Bacteria	Pseudomonas aeruginosa	287	299
	A0A541JQ33_PSEAI	Recombination protein RecT	4.5e-61	http://www.uniprot.org/uniprot/A0A541JQ33_PSEAI	Bacteria	Pseudomonas aeruginosa	287	296
	A0A3S4MV67_PSEFL	Recombination and repair protein	4.9e-61	http://www.uniprot.org/uniprot/A0A3S4MV67_PSEFL	Bacteria	Pseudomonas fluorescens	294	296
	A0A509JFZ2_PSEAI	Recombinase RecT	6.8e-61	http://www.uniprot.org/uniprot/A0A509JFZ2_PSEAI	Bacteria	Pseudomonas aeruginosa	287	299
	A0A4U9PWD2_PSEAI	Recombination and repair protein	8.3e-61	http://www.uniprot.org/uniprot/A0A4U9PWD2_PSEAI	Bacteria	Pseudomonas aeruginosa	287	299
	A0A3M5DQF6_PSEAI	Uncharacterized protein	9.8e-61	http://www.uniprot.org/uniprot/A0A3M5DQF6_PSEAI	Bacteria	Pseudomonas aeruginosa	287	302
	A0A554HMG9_PSEAI	Recombination protein RecT	1.8e-60	http://www.uniprot.org/uniprot/A0A554HMG9_PSEAI	Bacteria	Pseudomonas aeruginosa	287	296
	A0A541SJM9_PSEAI	Recombination protein RecT	2.4e-60	http://www.uniprot.org/uniprot/A0A541SJM9_PSEAI	Bacteria	Pseudomonas aeruginosa	287	295
	A0A549ZGJ2_PSEAI	Recombination protein RecT	2.9e-60	http://www.uniprot.org/uniprot/A0A549ZGJ2_PSEAI	Bacteria	Pseudomonas aeruginosa	287	290
	A0A3E1MVA2_PSEAI	Recombination protein RecT	3.7e-60	http://www.uniprot.org/uniprot/A0A3E1MVA2_PSEAI	Bacteria	Pseudomonas aeruginosa	287	296
	A0A0P0AJB0_PSEAI	Uncharacterized protein	4e-60	http://www.uniprot.org/uniprot/A0A0P0AJB0_PSEAI	Bacteria	Pseudomonas aeruginosa	287	299
	A0A3S9XAK5_9PSED	Recombination protein RecT	5.2e-57	http://www.uniprot.org/uniprot/A0A3S9XAK5_9PSED	Bacteria	Pseudomonas sp. QZS01	2213226	285
	A0A329HTP0_9PSED	Recombinase RecT	1.4e-54	http://www.uniprot.org/uniprot/A0A329HTP0_9PSED	Bacteria	Pseudomonas sp. RIT 411	2202160	327
	A0A0H5BBT9_9CAUD	Recombination protein Bet	2.9e-53	http://www.uniprot.org/uniprot/A0A0H5BBT9_9CAUD	Viruses	Pseudomonas phage PS-1	1573458	245
	A0A482UI28_9PSED	Phage recombination protein Bet	3.1e-53	http://www.uniprot.org/uniprot/A0A482UI28_9PSED	Bacteria	Pseudomonas songnenensis	1176259	248
	A0A427DCJ0_9PSED	Phage recombination protein Bet	3.4e-53	http://www.uniprot.org/uniprot/A0A427DCJ0_9PSED	Bacteria	Pseudomonas xanthomarina	271420	248
	A0A2E6JZI4_PSESP	Phage recombination protein Bet	3.5e-53	http://www.uniprot.org/uniprot/A0A2E6JZI4_PSESP	Bacteria	Pseudomonas sp.	306	248
	A0A544R8L6_PSEAI	Phage recombination protein Bet	8.5e-53	http://www.uniprot.org/uniprot/A0A544R8L6_PSEAI	Bacteria	Pseudomonas aeruginosa	287	248
	A0A549XN15_PSEAI	Phage recombination protein Bet	1.5e-52	http://www.uniprot.org/uniprot/A0A549XN15_PSEAI	Bacteria	Pseudomonas aeruginosa	287	248
	A0A549YDU2_PSEAI	Phage recombination protein Bet	5e-52	http://www.uniprot.org/uniprot/A0A549YDU2_PSEAI	Bacteria	Pseudomonas aeruginosa	287	248
	A0A0U4JIS4_9CAUD	Recombination protein bet	5.6e-52	http://www.uniprot.org/uniprot/A0A0U4JIS4_9CAUD	Viruses	Pseudomonas phage phi1	1754216	248
	A0A0F6RT02_PSEAI	Phage recombination protein Bet	5.6e-52	http://www.uniprot.org/uniprot/A0A0F6RT02_PSEAI	Bacteria	Pseudomonas aeruginosa	287	248
	A0A541YH70_PSEAI	Phage recombination protein Bet	1.3e-51	http://www.uniprot.org/uniprot/A0A541YH70_PSEAI	Bacteria	Pseudomonas aeruginosa	287	248
	A0A0S2SY88_9CAUD	Bet	1.6e-51	http://www.uniprot.org/uniprot/A0A0S2SY88_9CAUD	Viruses	Pseudomonas phage YMC11/02/R656	1755689	248
	V6AH70_PSEAI	Recombination protein bet	1.6e-51	http://www.uniprot.org/uniprot/V6AH70_PSEAI	Bacteria	Pseudomonas aeruginosa MH27	1306165	248
	A0A241XE69_PSEAI	Phage recombination protein Bet	3e-51	http://www.uniprot.org/uniprot/A0A241XE69_PSEAI	Bacteria	Pseudomonas aeruginosa	287	248
	A0A481UXC6_9CAUD	Integrase family protein	3e-51	http://www.uniprot.org/uniprot/A0A481UXC6_9CAUD	Viruses	Pseudomonas phage vB_Pae_CF213a	2563560	248
	A0A481UXX2_9CAUD	Integrase family protein	3e-51	http://www.uniprot.org/uniprot/A0A481UXX2_9CAUD	Viruses	Pseudomonas phage vB_Pae_BR243a	2563518	248
	W6MVM3_9CAUD	Putative recombination protein Bet	3e-51	http://www.uniprot.org/uniprot/W6MVM3_9CAUD	Viruses	Pseudomonas phage vB_PaeP_Tr60_Ab31	1449437	248
	A0A481UVC3_9CAUD	Integrase family protein	3e-51	http://www.uniprot.org/uniprot/A0A481UVC3_9CAUD	Viruses	Pseudomonas phage vB_Pae_CF57a	2563578	248
	A0A481UXT6_9CAUD	Integrase family protein	3e-51	http://www.uniprot.org/uniprot/A0A481UXT6_9CAUD	Viruses	Pseudomonas phage vB_Pae_CF121b	2563540	248
	A0A481UVG5_9CAUD	Integrase family protein	3e-51	http://www.uniprot.org/uniprot/A0A481UVG5_9CAUD	Viruses	Pseudomonas phage vB_Pae_CF65a	2563583	248
	A0A481UW54_9CAUD	Integrase family protein	3e-51	http://www.uniprot.org/uniprot/A0A481UW54_9CAUD	Viruses	Pseudomonas phage vB_Pae_CF23a	2563562	248
	A0A481UXC7_9CAUD	Integrase family protein	3e-51	http://www.uniprot.org/uniprot/A0A481UXC7_9CAUD	Viruses	Pseudomonas phage vB_Pae_CF81a	2563594	248
	A0A481UXB9_9CAUD	Integrase family protein	3e-51	http://www.uniprot.org/uniprot/A0A481UXB9_9CAUD	Viruses	Pseudomonas phage vB_Pae_CF118a	2563536	248
	A0A481UZE8_9CAUD	Integrase family protein	3e-51	http://www.uniprot.org/uniprot/A0A481UZE8_9CAUD	Viruses	Pseudomonas phage vB_Pae_CF74a	2563588	248
	A0A481UY42_9CAUD	Integrase family protein	3e-51	http://www.uniprot.org/uniprot/A0A481UY42_9CAUD	Viruses	Pseudomonas phage vB_Pae_CF177c	2563556	248
	A0A1C7C1A1_PSEAI	Phage recombination protein Bet	3e-51	http://www.uniprot.org/uniprot/A0A1C7C1A1_PSEAI	Bacteria	Pseudomonas aeruginosa BL04	1402545	248
	A0A285ZG13_9PSED	Recombination protein RecT	7.9e-51	http://www.uniprot.org/uniprot/A0A285ZG13_9PSED	Bacteria	Pseudomonas sp. URMO17WK12:I9	1265491	314
	A0A370SBF4_9PSED	Recombination protein RecT	7.9e-51	http://www.uniprot.org/uniprot/A0A370SBF4_9PSED	Bacteria	Pseudomonas sp. LAMO17WK12:I3	1265487	314
	A0A3D9EPH7_9PSED	Recombination protein RecT	7.9e-51	http://www.uniprot.org/uniprot/A0A3D9EPH7_9PSED	Bacteria	Pseudomonas sp. URMO17WK12:I10	1259799	314
	A0A2T6GBD2_9PSED	Recombinase RecT	8e-51	http://www.uniprot.org/uniprot/A0A2T6GBD2_9PSED	Bacteria	Pseudomonas protegens	380021	322
	A0A4V2VVL7_9PSED	Recombination protein RecT	1.2e-50	http://www.uniprot.org/uniprot/A0A4V2VVL7_9PSED	Bacteria	Pseudomonas sp. LP_8_YM	2485138	314
	A0A3E1UND4_PSEPU	DNA recombinase	1.9e-50	http://www.uniprot.org/uniprot/A0A3E1UND4_PSEPU	Bacteria	Pseudomonas putida	303	314
	A0A0C5REJ4_PSEPU	DNA recombinase	2.7e-50	http://www.uniprot.org/uniprot/A0A0C5REJ4_PSEPU	Bacteria	Pseudomonas putida S13.1.2	1384061	314
	A0A383RS71_9PSED	Protein RecT	2.8e-50	http://www.uniprot.org/uniprot/A0A383RS71_9PSED	Bacteria	Pseudomonas reidholzensis	1785162	314
	A0A1X1ACQ5_PSEPU	DNA recombinase	4.2e-50	http://www.uniprot.org/uniprot/A0A1X1ACQ5_PSEPU	Bacteria	Pseudomonas putida	303	314
	A0A2A3LWB6_9PSED	DNA recombinase	4.7e-50	http://www.uniprot.org/uniprot/A0A2A3LWB6_9PSED	Bacteria	Pseudomonas plecoglossicida	70775	314
	A0A2S5IHW7_PSEAI	DNA recombinase	4.7e-50	http://www.uniprot.org/uniprot/A0A2S5IHW7_PSEAI	Bacteria	Pseudomonas aeruginosa	287	314
	A0A2L2L1A4_9PSED	DNA recombinase	6.8e-50	http://www.uniprot.org/uniprot/A0A2L2L1A4_9PSED	Bacteria	Pseudomonas monteilii	76759	314
	A0A2G8MRB5_9PSED	DNA recombinase	6.8e-50	http://www.uniprot.org/uniprot/A0A2G8MRB5_9PSED	Bacteria	Pseudomonas sp. 382	1751969	314
	A0A166HL40_PSEPU	DNA recombinase	6.9e-50	http://www.uniprot.org/uniprot/A0A166HL40_PSEPU	Bacteria	Pseudomonas putida	303	314
	A0A1B2F5X1_PSEPU	Recombination and repair protein RecT	7e-50	http://www.uniprot.org/uniprot/A0A1B2F5X1_PSEPU	Bacteria	Pseudomonas putida	303	314
	A0A348QZU5_PSESP	DNA recombinase	1.2e-49	http://www.uniprot.org/uniprot/A0A348QZU5_PSESP	Bacteria	Pseudomonas sp.	306	309
	A0A177YSL5_PSEPU	DNA recombinase	2.6e-49	http://www.uniprot.org/uniprot/A0A177YSL5_PSEPU	Bacteria	Pseudomonas putida	303	314
	A0A3F3HGI5_9PSED	DNA recombinase	3.3e-49	http://www.uniprot.org/uniprot/A0A3F3HGI5_9PSED	Bacteria	Pseudomonas sp. BRG-100	1524267	314
	A0A0F7Y3T5_9PSED	DNA recombinase	4.6e-49	http://www.uniprot.org/uniprot/A0A0F7Y3T5_9PSED	Bacteria	Pseudomonas sp. CCOS 191	1649877	314
	A0A172WRL4_PSEST	DNA recombinase	4.7e-49	http://www.uniprot.org/uniprot/A0A172WRL4_PSEST	Bacteria	Pseudomonas stutzeri	316	309
	W5IZD3_PSEUO	Recombinase	8.1e-49	http://www.uniprot.org/uniprot/W5IZD3_PSEUO	Bacteria	Pseudomonas sp. (strain M1)	95619	262
	A0A427G818_9PSED	DNA recombinase	9.1e-49	http://www.uniprot.org/uniprot/A0A427G818_9PSED	Bacteria	Pseudomonas sp. p106	2479854	308
	A0A109LAV7_PSEFL	Recombination and repair protein RecT	9.8e-49	http://www.uniprot.org/uniprot/A0A109LAV7_PSEFL	Bacteria	Pseudomonas fluorescens	294	314
	A0A2E2GGV1_PSESP	DNA recombinase	1.3e-48	http://www.uniprot.org/uniprot/A0A2E2GGV1_PSESP	Bacteria	Pseudomonas sp.	306	309
	A0A1H2MWE3_9PSED	Recombination protein RecT	2e-48	http://www.uniprot.org/uniprot/A0A1H2MWE3_9PSED	Bacteria	Pseudomonas rhodesiae	76760	314
	A0A1S2V3I9_9PSED	Phage recombination protein Bet	3.5e-48	http://www.uniprot.org/uniprot/A0A1S2V3I9_9PSED	Bacteria	Pseudomonas costantinii	168469	229
	A0A127MXU2_9PSED	Recombination and repair protein RecT	1.1e-47	http://www.uniprot.org/uniprot/A0A127MXU2_9PSED	Bacteria	Pseudomonas citronellolis	53408	306
	A0A1B3B6Q8_PSEAI	Bet	9e-47	http://www.uniprot.org/uniprot/A0A1B3B6Q8_PSEAI	Bacteria	Pseudomonas aeruginosa	287	343
	A0A2G0YVJ6_9PSED	DNA recombinase	1.2e-46	http://www.uniprot.org/uniprot/A0A2G0YVJ6_9PSED	Bacteria	Pseudomonas sp. ICMP 8385	1718920	308
	A0A494R0V7_9PSED	DNA recombinase	2.5e-46	http://www.uniprot.org/uniprot/A0A494R0V7_9PSED	Bacteria	Pseudomonas sp. TMW 2.1634	1886807	321
	A0A1I3KEB5_9PSED	Recombination protein RecT	3.8e-46	http://www.uniprot.org/uniprot/A0A1I3KEB5_9PSED	Bacteria	Pseudomonas guineae	425504	309
	A0A3N2AEY5_9PSED	Recombination protein RecT	4.4e-46	http://www.uniprot.org/uniprot/A0A3N2AEY5_9PSED	Bacteria	Pseudomonas psychrophila	122355	316
	A0A3C1AJ21_PSESP	DNA recombinase (Fragment)	5e-46	http://www.uniprot.org/uniprot/A0A3C1AJ21_PSESP	Bacteria	Pseudomonas sp.	306	282
	A0A267APD6_PSEFR	DNA recombinase	7.8e-46	http://www.uniprot.org/uniprot/A0A267APD6_PSEFR	Bacteria	Pseudomonas fragi	296	321
	A0A1V3TAN8_9PSED	DNA recombinase	1.1e-45	http://www.uniprot.org/uniprot/A0A1V3TAN8_9PSED	Bacteria	Pseudomonas koreensis	198620	308
	A0A0Q0SR97_9PSED	DNA recombinase	1.7e-45	http://www.uniprot.org/uniprot/A0A0Q0SR97_9PSED	Bacteria	Pseudomonas endophytica	1563157	316
	A0A2E9B2Z7_PSESP	Recombinase RecT	8.3e-44	http://www.uniprot.org/uniprot/A0A2E9B2Z7_PSESP	Bacteria	Pseudomonas sp.	306	368
	A0A562PRM4_9PSED	Phage recombination protein Bet	1e-43	http://www.uniprot.org/uniprot/A0A562PRM4_9PSED	Bacteria	Pseudomonas duriflava	459528	344
	A0A1M6LJV5_9PSED	Phage recombination protein Bet	1.5e-43	http://www.uniprot.org/uniprot/A0A1M6LJV5_9PSED	Bacteria	Pseudomonas zeshuii	1076620	348
	A0A2X2BZF9_PSELU	Phage recombination protein Bet	1.5e-43	http://www.uniprot.org/uniprot/A0A2X2BZF9_PSELU	Bacteria	Pseudomonas luteola	47886	348
	A0A427HUC1_PSELU	Phage recombination protein Bet	3.5e-43	http://www.uniprot.org/uniprot/A0A427HUC1_PSELU	Bacteria	Pseudomonas luteola	47886	348
	N2ILE0_9PSED	Phage recombination protein Bet	7.6e-43	http://www.uniprot.org/uniprot/N2ILE0_9PSED	Bacteria	Pseudomonas sp. HPB0071	1203578	348
	A0A3G2NEK4_9PSED	Phage recombination protein Bet	3.7e-42	http://www.uniprot.org/uniprot/A0A3G2NEK4_9PSED	Bacteria	Pseudomonas sp. LTJR-52	2479392	358
	A0A1H3IPV2_9PSED	RecT family protein	1.2e-41	http://www.uniprot.org/uniprot/A0A1H3IPV2_9PSED	Bacteria	Pseudomonas sp. NFIX28	1566235	295
	A0A379K5Z6_PSEOL	RecT protein	2.3e-41	http://www.uniprot.org/uniprot/A0A379K5Z6_PSEOL	Bacteria	Pseudomonas oleovorans	301	300
	A0A285H0G7_9PSED	RecT family protein	3.8e-41	http://www.uniprot.org/uniprot/A0A285H0G7_9PSED	Bacteria	Pseudomonas sp. LAMO17WK12:I10	1286371	295
	A0A2V3YXB4_9PSED	RecT family protein	3.8e-41	http://www.uniprot.org/uniprot/A0A2V3YXB4_9PSED	Bacteria	Pseudomonas sp. LAMO17WK12:I9	1286370	295
	A0A2V4QEX6_PSESY	Recombinase RecT	7.4e-41	http://www.uniprot.org/uniprot/A0A2V4QEX6_PSESY	Bacteria	Pseudomonas syringae pv. syringae	321	295
	Q4ZSL3_PSEU2	RecT protein	7.4e-41	http://www.uniprot.org/uniprot/Q4ZSL3_PSEU2	Bacteria	Pseudomonas syringae pv. syringae B728a	205918	295
	A0A3R8XXF5_PSELU	Phage recombination protein Bet	7.4e-41	http://www.uniprot.org/uniprot/A0A3R8XXF5_PSELU	Bacteria	Pseudomonas luteola	47886	354
	S3MEQ8_PSESY	Prophage PssSM-02, RecT family DNA single-strand annealing protein	7.5e-41	http://www.uniprot.org/uniprot/S3MEQ8_PSESY	Bacteria	Pseudomonas syringae pv. syringae SM	1262350	295
	A0A3M5W709_PSESY	Prophage PssSM-02, RecT family DNA single-strand annealing protein	7.5e-41	http://www.uniprot.org/uniprot/A0A3M5W709_PSESY	Bacteria	Pseudomonas syringae pv. syringae	321	295
	A0A3M5ANW9_9PSED	Prophage PssSM-02, single-strand annealing protein RecT	1.1e-40	http://www.uniprot.org/uniprot/A0A3M5ANW9_9PSED	Bacteria	Pseudomonas coronafaciens pv. coronafaciens	235275	295
	A0A3M3PHS1_PSESX	Prophage PssSM-02, single-strand annealing protein RecT	1.1e-40	http://www.uniprot.org/uniprot/A0A3M3PHS1_PSESX	Bacteria	Pseudomonas syringae	317	295
	A0A0P9SMJ8_PSESX	Ribosomal protein S1	1.8e-40	http://www.uniprot.org/uniprot/A0A0P9SMJ8_PSESX	Bacteria	Pseudomonas syringae pv. lapsa	199201	295
	A0A3M4CER9_9PSED	RecT protein	2.1e-40	http://www.uniprot.org/uniprot/A0A3M4CER9_9PSED	Bacteria	Pseudomonas coronafaciens pv. atropurpurea	129135	295
	A0A1G8TEP7_9PSED	RecT family protein	2.4e-40	http://www.uniprot.org/uniprot/A0A1G8TEP7_9PSED	Bacteria	Pseudomonas abietaniphila	89065	295
	A0A3M4V8W9_PSESY	Ribosomal protein S1	2.5e-40	http://www.uniprot.org/uniprot/A0A3M4V8W9_PSESY	Bacteria	Pseudomonas syringae pv. syringae	321	295
	A0A0P9KSM2_9PSED	Ribosomal protein S1	2.9e-40	http://www.uniprot.org/uniprot/A0A0P9KSM2_9PSED	Bacteria	Pseudomonas caricapapayae	46678	295
	A0A1H9EMQ3_9PSED	RecT family protein	3.1e-40	http://www.uniprot.org/uniprot/A0A1H9EMQ3_9PSED	Bacteria	Pseudomonas sp. NFACC02	1566250	295
	W0MV52_PSESX	Recombinase RecT	3.5e-40	http://www.uniprot.org/uniprot/W0MV52_PSESX	Bacteria	Pseudomonas syringae CC1557	1357279	295
	A0A2S4JC78_PSESY	Recombinase RecT	4.2e-40	http://www.uniprot.org/uniprot/A0A2S4JC78_PSESY	Bacteria	Pseudomonas syringae pv. syringae	321	295
	A0A0N1JD96_PSEYM	RecT protein	4.4e-40	http://www.uniprot.org/uniprot/A0A0N1JD96_PSEYM	Bacteria	Pseudomonas syringae pv. maculicola	59511	281
	A0A0P9VMW3_9PSED	RecT protein	4.8e-40	http://www.uniprot.org/uniprot/A0A0P9VMW3_9PSED	Bacteria	Pseudomonas coronafaciens pv. oryzae	235277	295
	F3HIG8_PSEYM	RecT protein	5.2e-40	http://www.uniprot.org/uniprot/F3HIG8_PSEYM	Bacteria	Pseudomonas syringae pv. maculicola str. ES4326	629265	295
	W6W2W8_9PSED	DNA single-strand annealing protein RecT-like protein	5.4e-40	http://www.uniprot.org/uniprot/W6W2W8_9PSED	Bacteria	Pseudomonas sp. GM30	1144328	295
	A0A2D2M5G8_9PSED	Recombinase RecT	8.2e-40	http://www.uniprot.org/uniprot/A0A2D2M5G8_9PSED	Bacteria	Pseudomonas sp. HLS-6	2049589	295
	A0A4P7I430_PSEFL	Recombinase RecT	1.1e-39	http://www.uniprot.org/uniprot/A0A4P7I430_PSEFL	Bacteria	Pseudomonas fluorescens	294	295
	A0A0P9I725_PSESX	RecT protein	1.2e-39	http://www.uniprot.org/uniprot/A0A0P9I725_PSESX	Bacteria	Pseudomonas syringae pv. alisalensis	663709	295
	A0A3M3QLI1_PSECA	RecT protein	1.2e-39	http://www.uniprot.org/uniprot/A0A3M3QLI1_PSECA	Bacteria	Pseudomonas cannabina	86840	295
	J3ITV8_9PSED	RecT family	1.4e-39	http://www.uniprot.org/uniprot/J3ITV8_9PSED	Bacteria	Pseudomonas sp. GM80	1144339	295
	A0A1H4LPU2_9PSED	RecT family protein	2.1e-39	http://www.uniprot.org/uniprot/A0A1H4LPU2_9PSED	Bacteria	Pseudomonas saponiphila	556534	300
	A0A0D7E6A7_PSEST	DNA recombination protein RecT	3e-39	http://www.uniprot.org/uniprot/A0A0D7E6A7_PSEST	Bacteria	Pseudomonas stutzeri	316	361
	A0A0P9YGL2_PSESX	Recombinase RecT	3.1e-39	http://www.uniprot.org/uniprot/A0A0P9YGL2_PSESX	Bacteria	Pseudomonas syringae pv. papulans	83963	295
	A0A2G0YXM6_PSEVI	Recombinase RecT	3.5e-39	http://www.uniprot.org/uniprot/A0A2G0YXM6_PSEVI	Bacteria	Pseudomonas viridiflava	33069	295
	A0A3R8V240_9PSED	DNA recombination protein RecT	4.3e-39	http://www.uniprot.org/uniprot/A0A3R8V240_9PSED	Bacteria	Pseudomonas xanthomarina	271420	361
	A0A165T0L1_PSEST	DNA recombination protein RecT	4.3e-39	http://www.uniprot.org/uniprot/A0A165T0L1_PSEST	Bacteria	Pseudomonas stutzeri	316	361
	A0A0C1ZST6_PSEFL	Recombinase RecT	7.2e-39	http://www.uniprot.org/uniprot/A0A0C1ZST6_PSEFL	Bacteria	Pseudomonas fluorescens	294	295
	A0A4V1GTA6_PSEST	Recombinase RecT	7.7e-39	http://www.uniprot.org/uniprot/A0A4V1GTA6_PSEST	Bacteria	Pseudomonas stutzeri	316	361
	A0A2K4GTP2_9PSED	Recombinase RecT	1.7e-38	http://www.uniprot.org/uniprot/A0A2K4GTP2_9PSED	Bacteria	Pseudomonas sp. GW456-12-10-14-LB3	2075546	296
	A0A423GP13_9PSED	Recombinase RecT	2.9e-38	http://www.uniprot.org/uniprot/A0A423GP13_9PSED	Bacteria	Pseudomonas brassicacearum	930166	296
	A0A560ZDW0_9PSED	RecT family protein	1.8e-37	http://www.uniprot.org/uniprot/A0A560ZDW0_9PSED	Bacteria	Pseudomonas sp. SJZ131	2572895	295
	A0A1J0EFL0_9PSED	Recombinase RecT	2.2e-37	http://www.uniprot.org/uniprot/A0A1J0EFL0_9PSED	Bacteria	Pseudomonas frederiksbergensis	104087	296
	A0A1S8GXJ2_9PSED	DNA recombination protein RecT	5.5e-37	http://www.uniprot.org/uniprot/A0A1S8GXJ2_9PSED	Bacteria	Pseudomonas sp. FSL W5-0299	1917484	363
	A0A0Q6RA05_9PSED	Recombinase RecT	8.8e-37	http://www.uniprot.org/uniprot/A0A0Q6RA05_9PSED	Bacteria	Pseudomonas sp. Root329	1736515	296
	A0A0G4E5V5_PSEFS	Recombinational DNA repair protein RecT (Prophage associated)	1.6e-36	http://www.uniprot.org/uniprot/A0A0G4E5V5_PSEFS	Bacteria	Pseudomonas fluorescens (strain SBW25)	216595	365
	A0A1E5X8X6_9PSED	DNA recombination protein RecT	2e-36	http://www.uniprot.org/uniprot/A0A1E5X8X6_9PSED	Bacteria	Pseudomonas sp. J237	1904754	363
	A0A1X0N8I1_9PSED	DNA recombination protein RecT	2.2e-36	http://www.uniprot.org/uniprot/A0A1X0N8I1_9PSED	Bacteria	Pseudomonas floridensis	1958950	363
	A0A0M4QQD0_9PSED	Recombinase RecT	2.4e-36	http://www.uniprot.org/uniprot/A0A0M4QQD0_9PSED	Bacteria	Pseudomonas versuta	1788301	296
	A0A1H5F2R5_PSEAG	RecT family protein	3.3e-36	http://www.uniprot.org/uniprot/A0A1H5F2R5_PSEAG	Bacteria	Pseudomonas anguilliseptica	53406	301
	A0A220ITJ4_PSEFL	Putative DNA single-strand annealing protein	4.6e-36	http://www.uniprot.org/uniprot/A0A220ITJ4_PSEFL	Bacteria	Pseudomonas fluorescens	294	363
	A0A1H2PIH9_9PSED	Recombination protein RecT	4.6e-36	http://www.uniprot.org/uniprot/A0A1H2PIH9_9PSED	Bacteria	Pseudomonas rhodesiae	76760	363
	A0A2N8F1X0_9PSED	DNA recombination protein RecT	4.6e-36	http://www.uniprot.org/uniprot/A0A2N8F1X0_9PSED	Bacteria	Pseudomonas sp. FW305-131	2070670	363
	A0A379K1N7_PSEOL	DNA recombination protein RecT	4.6e-36	http://www.uniprot.org/uniprot/A0A379K1N7_PSEOL	Bacteria	Pseudomonas oleovorans	301	363
	A0A1D3K943_9PSED	Uncharacterized protein	4.6e-36	http://www.uniprot.org/uniprot/A0A1D3K943_9PSED	Bacteria	Pseudomonas veronii 1YdBTEX2	1295141	363
	D5MPA4_PSEPU	DNA recombination protein RecT	4.6e-36	http://www.uniprot.org/uniprot/D5MPA4_PSEPU	Bacteria	Pseudomonas putida	303	363
	A0A0D1PB60_PSEPU	DNA recombination protein RecT	5.4e-36	http://www.uniprot.org/uniprot/A0A0D1PB60_PSEPU	Bacteria	Pseudomonas putida	303	363
	A0A3S0P5T8_9PSED	DNA recombination protein RecT	6.4e-36	http://www.uniprot.org/uniprot/A0A3S0P5T8_9PSED	Bacteria	Pseudomonas veronii	76761	363
	A0A1J0ETI9_9PSED	Uncharacterized protein	6.4e-36	http://www.uniprot.org/uniprot/A0A1J0ETI9_9PSED	Bacteria	Pseudomonas frederiksbergensis	104087	365
	S6B2W1_PSERE	DNA recombination protein RecT	8.1e-36	http://www.uniprot.org/uniprot/S6B2W1_PSERE	Bacteria	Pseudomonas resinovorans NBRC 106553	1245471	363
	Q8GHT2_PSERE	DNA recombination protein	8.8e-36	http://www.uniprot.org/uniprot/Q8GHT2_PSERE	Bacteria	Pseudomonas resinovorans	53412	373
	B7XGP3_PSEPU	DNA recombination protein	8.8e-36	http://www.uniprot.org/uniprot/B7XGP3_PSEPU	Bacteria	Pseudomonas putida	303	373
	A0A560PWA4_9PSED	RecT family protein	8.9e-36	http://www.uniprot.org/uniprot/A0A560PWA4_9PSED	Bacteria	Pseudomonas sp. SJZ085	2572890	247
	A0A560NEX8_9PSED	RecT family protein	8.9e-36	http://www.uniprot.org/uniprot/A0A560NEX8_9PSED	Bacteria	Pseudomonas sp. SJZ074	2572883	247
	A0A3D9P1B3_9PSED	Recombination protein RecT	2.1e-35	http://www.uniprot.org/uniprot/A0A3D9P1B3_9PSED	Bacteria	Pseudomonas sp. 443	2183916	365
	A0A2R3IKU7_PSEAI	RecT family protein	2.5e-35	http://www.uniprot.org/uniprot/A0A2R3IKU7_PSEAI	Bacteria	Pseudomonas aeruginosa	287	363
	A0A1H6STG1_9PSED	RecT family protein	1.2e-34	http://www.uniprot.org/uniprot/A0A1H6STG1_9PSED	Bacteria	Pseudomonas sp. NFR16	1566248	295
	A0A399PWN3_9PSED	Phage recombination protein Bet	2.3e-34	http://www.uniprot.org/uniprot/A0A399PWN3_9PSED	Bacteria	Pseudomonas sp. 91RF	2292261	268
	A0A1A9KLR0_9PSED	Uncharacterized protein	2.3e-34	http://www.uniprot.org/uniprot/A0A1A9KLR0_9PSED	Bacteria	Pseudomonas citronellolis	53408	244
	A0A3D9K848_9PSED	RecT family protein	7.3e-34	http://www.uniprot.org/uniprot/A0A3D9K848_9PSED	Bacteria	Pseudomonas sp. 424	2135458	326
	A0A497U8N9_9PSED	Phage recombination protein Bet	8.7e-34	http://www.uniprot.org/uniprot/A0A497U8N9_9PSED	Bacteria	Pseudomonas parafulva	157782	268
	A0A2W0ES25_9PSED	Uncharacterized protein	9e-34	http://www.uniprot.org/uniprot/A0A2W0ES25_9PSED	Bacteria	Pseudomonas jessenii	77298	326
	A0A1H5IK94_9PSED	Phage recombination protein Bet	9.2e-34	http://www.uniprot.org/uniprot/A0A1H5IK94_9PSED	Bacteria	Pseudomonas coleopterorum	1605838	274
	A0A1B5F6M0_9PSED	Phage recombination protein Bet	9.6e-34	http://www.uniprot.org/uniprot/A0A1B5F6M0_9PSED	Bacteria	Pseudomonas sp. 22 E 5	1844093	272
	S2FAX3_9PSED	Uncharacterized protein	1.2e-33	http://www.uniprot.org/uniprot/S2FAX3_9PSED	Bacteria	Pseudomonas sp. G5(2012)	1268068	388
	A0A1Q3I498_9PSED	Uncharacterized protein	1.2e-33	http://www.uniprot.org/uniprot/A0A1Q3I498_9PSED	Bacteria	Pseudomonas moraviensis	321662	326
	A0A1H5GAT1_9PSED	Phage recombination protein Bet	1.3e-33	http://www.uniprot.org/uniprot/A0A1H5GAT1_9PSED	Bacteria	Pseudomonas coleopterorum	1605838	274
	A0A2G5MTV3_9PSED	Recombinase	1.4e-33	http://www.uniprot.org/uniprot/A0A2G5MTV3_9PSED	Bacteria	Pseudomonas sp. 2995-1	1712679	268
	A0A3F3HN10_9PSED	Recombinase	1.4e-33	http://www.uniprot.org/uniprot/A0A3F3HN10_9PSED	Bacteria	Pseudomonas sp. BRG-100	1524267	272
	U1V0M4_9PSED	Recombinase	1.4e-33	http://www.uniprot.org/uniprot/U1V0M4_9PSED	Bacteria	Pseudomonas simiae	321846	272
	A0A436ZD07_9PSED	Phage recombination protein Bet	1.6e-33	http://www.uniprot.org/uniprot/A0A436ZD07_9PSED	Bacteria	Pseudomonas koreensis	198620	271
	A0A2N1H2H8_9PSED	Phage recombination protein Bet	1.9e-33	http://www.uniprot.org/uniprot/A0A2N1H2H8_9PSED	Bacteria	Pseudomonas sp. Choline-02u-1	2058307	267
	A0A2N7ZNV9_9PSED	Phage recombination protein Bet	1.9e-33	http://www.uniprot.org/uniprot/A0A2N7ZNV9_9PSED	Bacteria	Pseudomonas sp. MPR-R2A5	2070622	268
	A0A3G8D684_9PSED	RecT protein	2e-33	http://www.uniprot.org/uniprot/A0A3G8D684_9PSED	Bacteria	Pseudomonas sp. LBUM920	2126069	326
	A0A0P7CZX2_PSEPU	Uncharacterized protein	2.1e-33	http://www.uniprot.org/uniprot/A0A0P7CZX2_PSEPU	Bacteria	Pseudomonas putida	303	253
	A0A2G8MV33_9PSED	Uncharacterized protein	2.2e-33	http://www.uniprot.org/uniprot/A0A2G8MV33_9PSED	Bacteria	Pseudomonas sp. 382	1751969	253
	A0A2K4L2F3_9PSED	Single-stranded DNA-binding protein	2.4e-33	http://www.uniprot.org/uniprot/A0A2K4L2F3_9PSED	Bacteria	Pseudomonas sp. DP16D-R1	2075551	388
	A0A1I7LSH6_9PSED	Phage recombination protein Bet	2.4e-33	http://www.uniprot.org/uniprot/A0A1I7LSH6_9PSED	Bacteria	Pseudomonas sp. OV546	1881063	272
	A0A257BZR3_9PSED	Phage recombination protein Bet	2.5e-33	http://www.uniprot.org/uniprot/A0A257BZR3_9PSED	Bacteria	Pseudomonas sp. PGPPP2	2015554	268
	A0A031INT2_9PSED	RecT protein	2.6e-33	http://www.uniprot.org/uniprot/A0A031INT2_9PSED	Bacteria	Pseudomonas sp. RIT357	1470593	272
	A0A3S0UEX4_9PSED	Phage recombination protein Bet	2.7e-33	http://www.uniprot.org/uniprot/A0A3S0UEX4_9PSED	Bacteria	Pseudomonas veronii	76761	268
	A0A2G0W884_9PSED	Uncharacterized protein	3.1e-33	http://www.uniprot.org/uniprot/A0A2G0W884_9PSED	Bacteria	Pseudomonas sp. ICMP 561	1718918	326
	A0A1I4P574_9PSED	Phage recombination protein Bet	3.8e-33	http://www.uniprot.org/uniprot/A0A1I4P574_9PSED	Bacteria	Pseudomonas sp. ok602	1761898	272
	A0A023C1P8_9PSED	Gifsy-1 prophage protein	3.9e-33	http://www.uniprot.org/uniprot/A0A023C1P8_9PSED	Bacteria	Pseudomonas extremaustralis 14-3 substr. 14-3b	1117958	326
	A0A1N6XD34_PSEAC	Recombination protein RecT	4.8e-33	http://www.uniprot.org/uniprot/A0A1N6XD34_PSEAC	Bacteria	Pseudomonas alcaligenes	43263	358
	A0A2P8LE83_9PSED	Phage recombination protein Bet	4.9e-33	http://www.uniprot.org/uniprot/A0A2P8LE83_9PSED	Bacteria	Pseudomonas sp. R9.37	1390498	268
	A0A2G0WHL8_9PSED	Recombinase	4.9e-33	http://www.uniprot.org/uniprot/A0A2G0WHL8_9PSED	Bacteria	Pseudomonas sp. ICMP 460	1718917	268
	A0A3G7YBH9_9PSED	Uncharacterized protein	5.3e-33	http://www.uniprot.org/uniprot/A0A3G7YBH9_9PSED	Bacteria	Pseudomonas sp. R5-89-07	658644	272
	A0A266ND98_9PSED	Phage recombination protein Bet	5.7e-33	http://www.uniprot.org/uniprot/A0A266ND98_9PSED	Bacteria	Pseudomonas lundensis	86185	268
	A0A1A9JIC3_9PSED	Phage recombination protein Bet	8.1e-33	http://www.uniprot.org/uniprot/A0A1A9JIC3_9PSED	Bacteria	Pseudomonas koreensis	198620	268
	A0A2C8EVH6_9PSED	Recombinase	9.4e-33	http://www.uniprot.org/uniprot/A0A2C8EVH6_9PSED	Bacteria	Pseudomonas lundensis	86185	272
	A0A4V1AS88_9PSED	Phage recombination protein Bet	9.5e-33	http://www.uniprot.org/uniprot/A0A4V1AS88_9PSED	Bacteria	Pseudomonas sp. SXM-1	2169583	268
	A0A327GLB9_9PSED	Phage recombination protein Bet	1e-32	http://www.uniprot.org/uniprot/A0A327GLB9_9PSED	Bacteria	Pseudomonas sp. Leaf98	2201171	268
	A0A0Q4E8B5_9PSED	Recombinase	1e-32	http://www.uniprot.org/uniprot/A0A0Q4E8B5_9PSED	Bacteria	Pseudomonas sp. Leaf15	1735680	268
	A0A4Y8JF01_9PSED	Phage recombination protein Bet	1.5e-32	http://www.uniprot.org/uniprot/A0A4Y8JF01_9PSED	Bacteria	Pseudomonas sp. F01002	2555724	270
	A0A418XF44_9PSED	Phage recombination protein Bet	2.1e-32	http://www.uniprot.org/uniprot/A0A418XF44_9PSED	Bacteria	Pseudomonas sp. K1S02-6	2320866	275
	A0A1H1RCV1_9PSED	RecT family protein	2.5e-32	http://www.uniprot.org/uniprot/A0A1H1RCV1_9PSED	Bacteria	Pseudomonas sp. bs2935	1761895	329
	A0A023C6L6_9PSED	Recombinase	2.6e-32	http://www.uniprot.org/uniprot/A0A023C6L6_9PSED	Bacteria	Pseudomonas extremaustralis 14-3 substr. 14-3b	1117958	272
	A0A387CBR3_PSEFL	Phage recombination protein Bet	2.7e-32	http://www.uniprot.org/uniprot/A0A387CBR3_PSEFL	Bacteria	Pseudomonas fluorescens	294	268
	A0A1B5DI39_9PSED	Phage recombination protein Bet	3.3e-32	http://www.uniprot.org/uniprot/A0A1B5DI39_9PSED	Bacteria	Pseudomonas sp. 37 R 15	1844104	271
	A0A1I0W1C2_9PSED	Phage recombination protein Bet	3.5e-32	http://www.uniprot.org/uniprot/A0A1I0W1C2_9PSED	Bacteria	Pseudomonas simiae	321846	272
	A0A0W0NC49_9PSED	Recombinase	3.9e-32	http://www.uniprot.org/uniprot/A0A0W0NC49_9PSED	Bacteria	Pseudomonas sp. ABAC61	1230461	268
	A0A1E4WDT0_9PSED	Phage recombination protein Bet	4.3e-32	http://www.uniprot.org/uniprot/A0A1E4WDT0_9PSED	Bacteria	Pseudomonas sp. AP42	1535632	267
	A0A2D2M926_9PSED	Uncharacterized protein	4.4e-32	http://www.uniprot.org/uniprot/A0A2D2M926_9PSED	Bacteria	Pseudomonas sp. HLS-6	2049589	253
	A0A506RCE9_PSEFL	Recombinase RecT	4.4e-32	http://www.uniprot.org/uniprot/A0A506RCE9_PSEFL	Bacteria	Pseudomonas fluorescens	294	329
	A0A0W0P4W2_9PSED	Uncharacterized protein	6.3e-32	http://www.uniprot.org/uniprot/A0A0W0P4W2_9PSED	Bacteria	Pseudomonas sp. ABAC21	1230462	321
	A0A0J6IJD8_9PSED	Gifsy-1 prophage protein	7e-32	http://www.uniprot.org/uniprot/A0A0J6IJD8_9PSED	Bacteria	Pseudomonas weihenstephanensis	1608994	321
	C3KA14_PSEFS	Uncharacterized protein	7.4e-32	http://www.uniprot.org/uniprot/C3KA14_PSEFS	Bacteria	Pseudomonas fluorescens SBW25	216595	272
	A0A0R2YYY1_9PSED	Gifsy-2 prophage RecT	8.1e-32	http://www.uniprot.org/uniprot/A0A0R2YYY1_9PSED	Bacteria	Pseudomonas synxantha	47883	329
	A0A176V6H0_9PSED	Uncharacterized protein	9.8e-32	http://www.uniprot.org/uniprot/A0A176V6H0_9PSED	Bacteria	Pseudomonas brenneri	129817	329
	A0A2D9W3E3_PSESP	Uncharacterized protein	1e-31	http://www.uniprot.org/uniprot/A0A2D9W3E3_PSESP	Bacteria	Pseudomonas sp.	306	255
	A0A120FY21_PSEFL	RecT family protein	1.1e-31	http://www.uniprot.org/uniprot/A0A120FY21_PSEFL	Bacteria	Pseudomonas fluorescens	294	329
	A0A0N1DD30_9PSED	Recombinase	1.1e-31	http://www.uniprot.org/uniprot/A0A0N1DD30_9PSED	Bacteria	Pseudomonas sp. RIT-PI-q	1690247	270
	A0A160J4Y7_PSEP8	Recombinase	1.4e-31	http://www.uniprot.org/uniprot/A0A160J4Y7_PSEP8	Bacteria	Pseudomonas putida (strain DSM 28064 / B6-2)	1081940	270
	A0A1X1ACC0_PSEPU	Phage recombination protein Bet	1.6e-31	http://www.uniprot.org/uniprot/A0A1X1ACC0_PSEPU	Bacteria	Pseudomonas putida	303	270
	A0A0F4TB10_PSEFL	Gifsy-1 prophage protein	1.6e-31	http://www.uniprot.org/uniprot/A0A0F4TB10_PSEFL	Bacteria	Pseudomonas fluorescens	294	321
	A0A2K4VWR2_PSESX	Uncharacterized protein	1.8e-31	http://www.uniprot.org/uniprot/A0A2K4VWR2_PSESX	Bacteria	Pseudomonas syringae pv. avii	663959	274
	A0A172Z4F2_9PSED	RecT protein	1.9e-31	http://www.uniprot.org/uniprot/A0A172Z4F2_9PSED	Bacteria	Pseudomonas antarctica	219572	329
	A0A1H1H298_9PSED	RecT family protein	2.2e-31	http://www.uniprot.org/uniprot/A0A1H1H298_9PSED	Bacteria	Pseudomonas grimontii	129847	321
	A0A1J0EQQ2_9PSED	Uncharacterized protein	2.2e-31	http://www.uniprot.org/uniprot/A0A1J0EQQ2_9PSED	Bacteria	Pseudomonas frederiksbergensis	104087	329
	A0A3N7CSA8_9PSED	Uncharacterized protein	2.2e-31	http://www.uniprot.org/uniprot/A0A3N7CSA8_9PSED	Bacteria	Pseudomonas sp. KBW05	2153360	329
	A0A0W0LN32_PSEMA	Uncharacterized protein	2.2e-31	http://www.uniprot.org/uniprot/A0A0W0LN32_PSEMA	Bacteria	Pseudomonas marginalis ICMP 9505	1198317	329
	A0A2R7SQ81_9PSED	Uncharacterized protein	2.5e-31	http://www.uniprot.org/uniprot/A0A2R7SQ81_9PSED	Bacteria	Pseudomonas sp. HMWF010	2056847	251
	A0A2U1IJC5_9PSED	Uncharacterized protein	2.9e-31	http://www.uniprot.org/uniprot/A0A2U1IJC5_9PSED	Bacteria	Pseudomonas sp. B1(2018)	2233856	329
	A0A1G7JDE2_9PSED	Uncharacterized protein	3e-31	http://www.uniprot.org/uniprot/A0A1G7JDE2_9PSED	Bacteria	Pseudomonas alcaliphila	101564	251
	A0A1H4ZG39_9PSED	RecT family protein	3.2e-31	http://www.uniprot.org/uniprot/A0A1H4ZG39_9PSED	Bacteria	Pseudomonas frederiksbergensis	104087	250
	A0A387BQL3_PSEFL	Uncharacterized protein	3.6e-31	http://www.uniprot.org/uniprot/A0A387BQL3_PSEFL	Bacteria	Pseudomonas fluorescens	294	329
	A0A2N8C2H0_9PSED	Uncharacterized protein	3.8e-31	http://www.uniprot.org/uniprot/A0A2N8C2H0_9PSED	Bacteria	Pseudomonas sp. FW306-2-11AA	2070663	329
	A0A0N9WM65_PSEFL	Uncharacterized protein	3.8e-31	http://www.uniprot.org/uniprot/A0A0N9WM65_PSEFL	Bacteria	Pseudomonas fluorescens	294	329
	A0A3D4LGQ1_PSESP	Uncharacterized protein	3.9e-31	http://www.uniprot.org/uniprot/A0A3D4LGQ1_PSESP	Bacteria	Pseudomonas sp.	306	230
	A0A0F4T3E5_PSEFL	Gifsy-1 prophage protein	4e-31	http://www.uniprot.org/uniprot/A0A0F4T3E5_PSEFL	Bacteria	Pseudomonas fluorescens	294	329
	A0A1N7UJ47_9PSED	Gifsy-1 prophage protein	5.8e-31	http://www.uniprot.org/uniprot/A0A1N7UJ47_9PSED	Bacteria	Pseudomonas simiae	321846	322
	A0A143GIF4_9PSED	Uncharacterized protein	6.5e-31	http://www.uniprot.org/uniprot/A0A143GIF4_9PSED	Bacteria	Pseudomonas yamanorum	515393	329
	A0A0W0I1J1_PSEFL	Uncharacterized protein	7.6e-31	http://www.uniprot.org/uniprot/A0A0W0I1J1_PSEFL	Bacteria	Pseudomonas fluorescens ICMP 11288	1198309	329
	A0A059KU10_9PSED	RecT protein	7.7e-31	http://www.uniprot.org/uniprot/A0A059KU10_9PSED	Bacteria	Pseudomonas mandelii PD30	1419583	329
	A0A560RC98_9PSED	RecT family protein	8e-31	http://www.uniprot.org/uniprot/A0A560RC98_9PSED	Bacteria	Pseudomonas sp. SJZ077	2572885	329
	A0A560P730_9PSED	RecT family protein	8e-31	http://www.uniprot.org/uniprot/A0A560P730_9PSED	Bacteria	Pseudomonas sp. SJZ083	2572889	329
	J2WXS9_9PSED	RecT family	9.3e-31	http://www.uniprot.org/uniprot/J2WXS9_9PSED	Bacteria	Pseudomonas sp. GM79	1144338	329
	A0A3M4F336_PSEMA	Uncharacterized protein	9.7e-31	http://www.uniprot.org/uniprot/A0A3M4F336_PSEMA	Bacteria	Pseudomonas marginalis pv. marginalis	97473	336
	A0A1H1FKG0_9PSED	RecT family protein	1.1e-30	http://www.uniprot.org/uniprot/A0A1H1FKG0_9PSED	Bacteria	Pseudomonas moorei	395599	251
	A0A423J7K6_9PSED	Uncharacterized protein	1.4e-30	http://www.uniprot.org/uniprot/A0A423J7K6_9PSED	Bacteria	Pseudomonas brassicacearum	930166	245
	A0A1G5PH63_9PSED	Recombination protein RecT	1.5e-30	http://www.uniprot.org/uniprot/A0A1G5PH63_9PSED	Bacteria	Pseudomonas psychrotolerans	237610	375
	A0A178LMZ5_9PSED	Uncharacterized protein	1.7e-30	http://www.uniprot.org/uniprot/A0A178LMZ5_9PSED	Bacteria	Pseudomonas oryzihabitans	47885	375
	A0A1B8TLA2_9PSED	Uncharacterized protein	1.8e-30	http://www.uniprot.org/uniprot/A0A1B8TLA2_9PSED	Bacteria	Pseudomonas sp. AU12215	1860123	396
	A0A241XSN3_PSEAI	Uncharacterized protein	1.8e-30	http://www.uniprot.org/uniprot/A0A241XSN3_PSEAI	Bacteria	Pseudomonas aeruginosa	287	396
	A0A267CYN0_PSEFR	Uncharacterized protein	2.6e-30	http://www.uniprot.org/uniprot/A0A267CYN0_PSEFR	Bacteria	Pseudomonas fragi	296	253
	F3G874_PSESJ	Uncharacterized protein	2.6e-30	http://www.uniprot.org/uniprot/F3G874_PSESJ	Bacteria	Pseudomonas syringae pv. pisi str. 1704B	629263	231
	A0A2N7YHV5_9PSED	Uncharacterized protein	2.7e-30	http://www.uniprot.org/uniprot/A0A2N7YHV5_9PSED	Bacteria	Pseudomonas sp. GW704-F2	2070577	329
	A0A1G5PH56_9PSED	Recombination protein RecT	2.8e-30	http://www.uniprot.org/uniprot/A0A1G5PH56_9PSED	Bacteria	Pseudomonas psychrotolerans	237610	375
	A0A266N889_9PSED	Uncharacterized protein	2.9e-30	http://www.uniprot.org/uniprot/A0A266N889_9PSED	Bacteria	Pseudomonas lundensis	86185	253
	A0A329HCM6_9PSED	Single-stranded DNA-binding protein	3.2e-30	http://www.uniprot.org/uniprot/A0A329HCM6_9PSED	Bacteria	Pseudomonas sp. RIT 411	2202160	375
	A0A3M5IS69_PSEAV	Uncharacterized protein	3.3e-30	http://www.uniprot.org/uniprot/A0A3M5IS69_PSEAV	Bacteria	Pseudomonas amygdali pv. lachrymans	53707	251
	A0A1P8F0U5_9PSED	Uncharacterized protein	3.5e-30	http://www.uniprot.org/uniprot/A0A1P8F0U5_9PSED	Bacteria	Pseudomonas frederiksbergensis	104087	250
	A0A3M3DVZ4_PSEAV	Uncharacterized protein (Fragment)	4.4e-30	http://www.uniprot.org/uniprot/A0A3M3DVZ4_PSEAV	Bacteria	Pseudomonas amygdali pv. lachrymans	53707	273
	A0A2S9BFS8_9PSED	Uncharacterized protein	5e-30	http://www.uniprot.org/uniprot/A0A2S9BFS8_9PSED	Bacteria	Pseudomonas sp. MYb3	1848735	329
	A0A1H8XV35_9PSED	Recombination protein RecT	6.4e-30	http://www.uniprot.org/uniprot/A0A1H8XV35_9PSED	Bacteria	Pseudomonas sp. Snoq117.2	1500302	321
	A0A560R1C0_9PSED	Uncharacterized protein	8e-30	http://www.uniprot.org/uniprot/A0A560R1C0_9PSED	Bacteria	Pseudomonas sp. SJZ080	2572888	253
	A0A1M5MPV4_9PSED	RecT family protein	8.8e-30	http://www.uniprot.org/uniprot/A0A1M5MPV4_9PSED	Bacteria	Pseudomonas xanthomarina DSM 18231	1403346	255
	A0A3A6QW17_9PSED	Single-stranded DNA-binding protein	1e-29	http://www.uniprot.org/uniprot/A0A3A6QW17_9PSED	Bacteria	Pseudomonas sp. LS-2	2315859	394
	A0A387BXG0_PSEFL	Uncharacterized protein	1e-29	http://www.uniprot.org/uniprot/A0A387BXG0_PSEFL	Bacteria	Pseudomonas fluorescens	294	253
	A0A3M8QSG9_PSEAI	Single-stranded DNA-binding protein	1.1e-29	http://www.uniprot.org/uniprot/A0A3M8QSG9_PSEAI	Bacteria	Pseudomonas aeruginosa	287	396
	A0A1D3JUX0_9PSED	Uncharacterized protein	3.7e-29	http://www.uniprot.org/uniprot/A0A1D3JUX0_9PSED	Bacteria	Pseudomonas veronii 1YdBTEX2	1295141	253
	A0A502HNG4_9PSED	Uncharacterized protein	9e-29	http://www.uniprot.org/uniprot/A0A502HNG4_9PSED	Bacteria	Pseudomonas arsenicoxydans	702115	334
	A0A3D9EUW1_PSEOL	Uncharacterized protein	1.3e-28	http://www.uniprot.org/uniprot/A0A3D9EUW1_PSEOL	Bacteria	Pseudomonas oleovorans	301	280
	A0A4R3X2A6_PSEFL	Recombination protein RecT	2.4e-28	http://www.uniprot.org/uniprot/A0A4R3X2A6_PSEFL	Bacteria	Pseudomonas fluorescens	294	387
	A0A1F0I5V2_9PSED	Uncharacterized protein	3.2e-28	http://www.uniprot.org/uniprot/A0A1F0I5V2_9PSED	Bacteria	Pseudomonas sp. HMSC065H01	1739516	272
	A0A4Z0FRC3_PSEAI	Uncharacterized protein	3.2e-28	http://www.uniprot.org/uniprot/A0A4Z0FRC3_PSEAI	Bacteria	Pseudomonas aeruginosa	287	272
	A0A0R3BI74_9PSED	Single-stranded DNA-binding protein	4e-28	http://www.uniprot.org/uniprot/A0A0R3BI74_9PSED	Bacteria	Pseudomonas lactis	1615674	387
	W1MUR7_PSEAI	Uncharacterized protein	4.5e-28	http://www.uniprot.org/uniprot/W1MUR7_PSEAI	Bacteria	Pseudomonas aeruginosa VRFPA03	1350465	272
	A0A549ZBJ2_PSEAI	Recombinase RecT	4.5e-28	http://www.uniprot.org/uniprot/A0A549ZBJ2_PSEAI	Bacteria	Pseudomonas aeruginosa	287	272
	H2BD49_9CAUD	Putative RecT protein	4.6e-28	http://www.uniprot.org/uniprot/H2BD49_9CAUD	Viruses	Pseudomonas phage phi297	1129145	272
	A0A4R9NDL8_PSEAI	Uncharacterized protein	6e-28	http://www.uniprot.org/uniprot/A0A4R9NDL8_PSEAI	Bacteria	Pseudomonas aeruginosa	287	272
	A0A024EMB4_9PSED	Uncharacterized protein	1.2e-27	http://www.uniprot.org/uniprot/A0A024EMB4_9PSED	Bacteria	Pseudomonas mandelii JR-1	1147786	387
	B3G1J0_PSEAI	Uncharacterized protein	1.6e-27	http://www.uniprot.org/uniprot/B3G1J0_PSEAI	Bacteria	Pseudomonas aeruginosa	287	272
	B3G183_PSEAI	Uncharacterized protein	1.7e-27	http://www.uniprot.org/uniprot/B3G183_PSEAI	Bacteria	Pseudomonas aeruginosa	287	277
	U2ZKN4_PSEA4	Uncharacterized protein	1.9e-27	http://www.uniprot.org/uniprot/U2ZKN4_PSEA4	Bacteria	Pseudomonas alcaligenes (strain ATCC 14909 / DSM 50342 / JCM 20561 / NBRC 14159 / NCIMB 9945 / NCTC 10367 / 1577)	1215092	270
	F2KJJ8_PSEBN	Putative gifsy-1 prophage protein	2.1e-27	http://www.uniprot.org/uniprot/F2KJJ8_PSEBN	Bacteria	Pseudomonas brassicacearum (strain NFM421)	994484	322
	B0KHC3_PSEPG	Uncharacterized protein	2.2e-27	http://www.uniprot.org/uniprot/B0KHC3_PSEPG	Bacteria	Pseudomonas putida GB-1	76869	289
	A0A2R4HD77_9PSED	Uncharacterized protein	3.8e-27	http://www.uniprot.org/uniprot/A0A2R4HD77_9PSED	Bacteria	Pseudomonas sp. s211(2017)	2045200	322
	A0A411MK90_9PSED	Recombinase RecT	3.2e-26	http://www.uniprot.org/uniprot/A0A411MK90_9PSED	Bacteria	Pseudomonas sp. SNU WT1	2518644	290
	A6V3W2_PSEA7	Uncharacterized protein	4.2e-26	http://www.uniprot.org/uniprot/A6V3W2_PSEA7	Bacteria	Pseudomonas aeruginosa (strain PA7)	381754	264
	A0A0G5U4Q7_PSEAI	Phage recombination protein Bet	5.3e-25	http://www.uniprot.org/uniprot/A0A0G5U4Q7_PSEAI	Bacteria	Pseudomonas aeruginosa	287	320
	A0A1B5EM35_9PSED	RecT family protein	5.7e-25	http://www.uniprot.org/uniprot/A0A1B5EM35_9PSED	Bacteria	Pseudomonas sp. 22 E 5	1844093	261
	A0A3G7NK15_9PSED	Uncharacterized protein	6.4e-24	http://www.uniprot.org/uniprot/A0A3G7NK15_9PSED	Bacteria	Pseudomonas chlororaphis subsp. aureofaciens	587851	267
	A0A2A2PIZ1_9PSED	Uncharacterized protein	2.5e-23	http://www.uniprot.org/uniprot/A0A2A2PIZ1_9PSED	Bacteria	Pseudomonas moraviensis	321662	324
	A0A1H6Z038_9PSED	Uncharacterized protein	2.7e-23	http://www.uniprot.org/uniprot/A0A1H6Z038_9PSED	Bacteria	Pseudomonas linyingensis	915471	325
	A0A083USJ6_PSEPU	Uncharacterized protein	2.8e-23	http://www.uniprot.org/uniprot/A0A083USJ6_PSEPU	Bacteria	Pseudomonas putida	303	318
	A0A3G7U248_9PSED	Uncharacterized protein	2.9e-23	http://www.uniprot.org/uniprot/A0A3G7U248_9PSED	Bacteria	Pseudomonas synxantha	47883	314
	A0A1I5PY97_9PSED	Uncharacterized protein	5.2e-23	http://www.uniprot.org/uniprot/A0A1I5PY97_9PSED	Bacteria	Pseudomonas sagittaria	1135990	325
	A0A3G7A385_9PSED	Uncharacterized protein	7.9e-23	http://www.uniprot.org/uniprot/A0A3G7A385_9PSED	Bacteria	Pseudomonas sp. CMR5c	658630	311
	A0A1G4UE49_9PSED	Uncharacterized protein	8.7e-23	http://www.uniprot.org/uniprot/A0A1G4UE49_9PSED	Bacteria	Pseudomonas sp. NFACC05-1	1566241	312
	A0A541JFQ6_PSEAI	Recombinase RecT	4.4e-22	http://www.uniprot.org/uniprot/A0A541JFQ6_PSEAI	Bacteria	Pseudomonas aeruginosa	287	330
	A0A4V8DUW3_PSEAI	Uncharacterized protein	4.5e-22	http://www.uniprot.org/uniprot/A0A4V8DUW3_PSEAI	Bacteria	Pseudomonas aeruginosa	287	331
	A0A3M3KJB9_9PSED	Prophage PssSM-02, single-strand annealing protein RecT	5.3e-22	http://www.uniprot.org/uniprot/A0A3M3KJB9_9PSED	Bacteria	Pseudomonas coronafaciens pv. zizaniae	251700	191
	A0A127KNV2_9CAUD	Uncharacterized protein	5.6e-22	http://www.uniprot.org/uniprot/A0A127KNV2_9CAUD	Viruses	Pseudomonas phage YMC11/07/P54_PAE_BP	1777064	308
	J7HXB6_9CAUD	Uncharacterized protein	5.6e-22	http://www.uniprot.org/uniprot/J7HXB6_9CAUD	Viruses	Pseudomonas phage YMC/01/01/P52_PAE_BP	1191380	308
	A0A1S1C2S0_9PSED	Uncharacterized protein	6e-22	http://www.uniprot.org/uniprot/A0A1S1C2S0_9PSED	Bacteria	Pseudomonas sp. HMSC059F05	1715166	331
	A0A550LBR3_PSEAI	Recombinase RecT	1e-21	http://www.uniprot.org/uniprot/A0A550LBR3_PSEAI	Bacteria	Pseudomonas aeruginosa	287	330
	A0A1G8LI22_9PSED	Uncharacterized protein	1e-21	http://www.uniprot.org/uniprot/A0A1G8LI22_9PSED	Bacteria	Pseudomonas panipatensis	428992	305
	A0A554H6M7_PSEAI	Uncharacterized protein	1.1e-21	http://www.uniprot.org/uniprot/A0A554H6M7_PSEAI	Bacteria	Pseudomonas aeruginosa	287	309
	A0A485IUE8_PSEAI	Recombination and repair protein	1.4e-21	http://www.uniprot.org/uniprot/A0A485IUE8_PSEAI	Bacteria	Pseudomonas aeruginosa	287	312
	A0A554H6M5_PSEAI	Uncharacterized protein	1.7e-21	http://www.uniprot.org/uniprot/A0A554H6M5_PSEAI	Bacteria	Pseudomonas aeruginosa	287	311
	A0A0N0WPV1_PSEYM	Putative phage protein	4.1e-21	http://www.uniprot.org/uniprot/A0A0N0WPV1_PSEYM	Bacteria	Pseudomonas syringae pv. maculicola	59511	316
	A0A3M4YBZ6_PSESG	Putative phage protein	4.1e-21	http://www.uniprot.org/uniprot/A0A3M4YBZ6_PSESG	Bacteria	Pseudomonas savastanoi pv. glycinea	318	316
	A0A0P9Z1A6_PSESX	Putative phage protein	7.1e-21	http://www.uniprot.org/uniprot/A0A0P9Z1A6_PSESX	Bacteria	Pseudomonas syringae pv. solidagae	264458	316
	A0A2C8F194_9PSED	Putative phage protein	9.7e-21	http://www.uniprot.org/uniprot/A0A2C8F194_9PSED	Bacteria	Pseudomonas lundensis	86185	319
	A0A3M5NJR4_PSESS	Putative phage protein	2.1e-20	http://www.uniprot.org/uniprot/A0A3M5NJR4_PSESS	Bacteria	Pseudomonas savastanoi pv. nerii	360921	316
	A0A3M3PH08_PSESS	Putative phage protein	2.1e-20	http://www.uniprot.org/uniprot/A0A3M3PH08_PSESS	Bacteria	Pseudomonas savastanoi pv. savastanoi	360920	316
	A0A193SUJ7_9PSED	Uncharacterized protein	2.4e-19	http://www.uniprot.org/uniprot/A0A193SUJ7_9PSED	Bacteria	Pseudomonas cerasi	1583341	316
	A0A3M6ENZ4_9PSED	Uncharacterized protein	3.9e-19	http://www.uniprot.org/uniprot/A0A3M6ENZ4_9PSED	Bacteria	Pseudomonas caricapapayae	46678	318
	A0A367LUE9_PSEAI	Recombinase RecT (Fragment)	2.9e-13	http://www.uniprot.org/uniprot/A0A367LUE9_PSEAI	Bacteria	Pseudomonas aeruginosa	287	78
	A0A2R7U048_9PSED	Uncharacterized protein (Fragment)	3.1e-13	http://www.uniprot.org/uniprot/A0A2R7U048_9PSED	Bacteria	Pseudomonas sp. HMWF031	2056865	135
	A0A367M157_PSEAI	Recombinase RecT (Fragment)	9.5e-13	http://www.uniprot.org/uniprot/A0A367M157_PSEAI	Bacteria	Pseudomonas aeruginosa	287	119

## Sheet: S3. CD-HIT clusters of SSAP hit
		CD-HIT Similarity=0.7
	>Cluster 0
	0	295aa, >tr|A0A1H3IPV2|A0A1H3IPV2_9PSED... at 80.34%
	1	295aa, >tr|A0A285H0G7|A0A285H0G7_9PSED... at 80.00%
	2	295aa, >tr|A0A2V3YXB4|A0A2V3YXB4_9PSED... at 80.00%
	3	295aa, >tr|A0A2V4QEX6|A0A2V4QEX6_PSESY... at 73.90%
	4	295aa, >tr|Q4ZSL3|Q4ZSL3_PSEU2... at 73.90%
	5	295aa, >tr|S3MEQ8|S3MEQ8_PSESY... at 74.24%
	6	295aa, >tr|A0A3M5W709|A0A3M5W709_PSESY... at 74.24%
	7	295aa, >tr|A0A3M5ANW9|A0A3M5ANW9_9PSED... at 73.90%
	8	295aa, >tr|A0A3M3PHS1|A0A3M3PHS1_PSESX... at 73.56%
	9	295aa, >tr|A0A0P9SMJ8|A0A0P9SMJ8_PSESX... at 73.22%
	10	295aa, >tr|A0A3M4CER9|A0A3M4CER9_9PSED... at 73.90%
	11	295aa, >tr|A0A1G8TEP7|A0A1G8TEP7_9PSED... at 78.98%
	12	295aa, >tr|A0A3M4V8W9|A0A3M4V8W9_PSESY... at 73.90%
	13	295aa, >tr|A0A0P9KSM2|A0A0P9KSM2_9PSED... at 75.25%
	14	295aa, >tr|A0A1H9EMQ3|A0A1H9EMQ3_9PSED... at 77.63%
	15	295aa, >tr|W0MV52|W0MV52_PSESX... at 74.92%
	16	295aa, >tr|A0A2S4JC78|A0A2S4JC78_PSESY... at 73.90%
	17	281aa, >tr|A0A0N1JD96|A0A0N1JD96_PSEYM... at 75.80%
	18	295aa, >tr|A0A0P9VMW3|A0A0P9VMW3_9PSED... at 75.59%
	19	295aa, >tr|F3HIG8|F3HIG8_PSEYM... at 75.59%
	20	295aa, >tr|W6W2W8|W6W2W8_9PSED... at 78.64%
	21	295aa, >tr|A0A2D2M5G8|A0A2D2M5G8_9PSED... at 80.34%
	22	295aa, >tr|A0A4P7I430|A0A4P7I430_PSEFL... at 78.98%
	23	295aa, >tr|A0A0P9I725|A0A0P9I725_PSESX... at 75.59%
	24	295aa, >tr|A0A3M3QLI1|A0A3M3QLI1_PSECA... at 75.59%
	25	295aa, >tr|J3ITV8|J3ITV8_9PSED... at 78.64%
	26	300aa, >tr|A0A1H4LPU2|A0A1H4LPU2_9PSED... *
	27	295aa, >tr|A0A0P9YGL2|A0A0P9YGL2_PSESX... at 74.92%
	28	295aa, >tr|A0A2G0YXM6|A0A2G0YXM6_PSEVI... at 76.27%
	29	295aa, >tr|A0A0C1ZST6|A0A0C1ZST6_PSEFL... at 78.64%
	30	296aa, >tr|A0A2K4GTP2|A0A2K4GTP2_9PSED... at 76.69%
	31	296aa, >tr|A0A423GP13|A0A423GP13_9PSED... at 77.70%
	32	295aa, >tr|A0A560ZDW0|A0A560ZDW0_9PSED... at 75.59%
	33	296aa, >tr|A0A1J0EFL0|A0A1J0EFL0_9PSED... at 77.03%
	34	296aa, >tr|A0A0Q6RA05|A0A0Q6RA05_9PSED... at 79.05%
	35	296aa, >tr|A0A0M4QQD0|A0A0M4QQD0_9PSED... at 77.03%
	36	295aa, >tr|A0A1H6STG1|A0A1H6STG1_9PSED... at 75.25%
	>Cluster 1
	0	329aa, >tr|A0A1H1RCV1|A0A1H1RCV1_9PSED... at 94.22%
	1	321aa, >tr|A0A0J6IJD8|A0A0J6IJD8_9PSED... at 77.88%
	2	329aa, >tr|A0A0R2YYY1|A0A0R2YYY1_9PSED... at 93.31%
	3	329aa, >tr|A0A176V6H0|A0A176V6H0_9PSED... at 93.92%
	4	329aa, >tr|A0A120FY21|A0A120FY21_PSEFL... at 91.79%
	5	321aa, >tr|A0A0F4TB10|A0A0F4TB10_PSEFL... at 78.82%
	6	329aa, >tr|A0A172Z4F2|A0A172Z4F2_9PSED... at 93.92%
	7	321aa, >tr|A0A1H1H298|A0A1H1H298_9PSED... at 83.80%
	8	329aa, >tr|A0A1J0EQQ2|A0A1J0EQQ2_9PSED... at 92.40%
	9	329aa, >tr|A0A3N7CSA8|A0A3N7CSA8_9PSED... at 94.53%
	10	329aa, >tr|A0A0W0LN32|A0A0W0LN32_PSEMA... at 99.39%
	11	329aa, >tr|A0A2U1IJC5|A0A2U1IJC5_9PSED... at 93.01%
	12	329aa, >tr|A0A387BQL3|A0A387BQL3_PSEFL... at 94.22%
	13	329aa, >tr|A0A2N8C2H0|A0A2N8C2H0_9PSED... at 92.40%
	14	329aa, >tr|A0A0N9WM65|A0A0N9WM65_PSEFL... at 92.40%
	15	329aa, >tr|A0A0F4T3E5|A0A0F4T3E5_PSEFL... at 92.10%
	16	322aa, >tr|A0A1N7UJ47|A0A1N7UJ47_9PSED... at 82.61%
	17	329aa, >tr|A0A143GIF4|A0A143GIF4_9PSED... at 92.71%
	18	329aa, >tr|A0A0W0I1J1|A0A0W0I1J1_PSEFL... at 95.44%
	19	329aa, >tr|A0A059KU10|A0A059KU10_9PSED... at 91.49%
	20	329aa, >tr|J2WXS9|J2WXS9_9PSED... at 91.79%
	21	336aa, >tr|A0A3M4F336|A0A3M4F336_PSEMA... *
	22	329aa, >tr|A0A2N7YHV5|A0A2N7YHV5_9PSED... at 94.83%
	23	329aa, >tr|A0A2S9BFS8|A0A2S9BFS8_9PSED... at 91.19%
	24	261aa, >tr|A0A1B5EM35|A0A1B5EM35_9PSED... at 79.69%
	>Cluster 2
	0	268aa, >tr|A0A399PWN3|A0A399PWN3_9PSED... at 88.06%
	1	268aa, >tr|A0A497U8N9|A0A497U8N9_9PSED... at 88.06%
	2	268aa, >tr|A0A2G5MTV3|A0A2G5MTV3_9PSED... at 88.43%
	3	271aa, >tr|A0A436ZD07|A0A436ZD07_9PSED... at 80.81%
	4	267aa, >tr|A0A2N1H2H8|A0A2N1H2H8_9PSED... at 79.03%
	5	268aa, >tr|A0A2N7ZNV9|A0A2N7ZNV9_9PSED... at 88.81%
	6	268aa, >tr|A0A257BZR3|A0A257BZR3_9PSED... at 87.69%
	7	268aa, >tr|A0A3S0UEX4|A0A3S0UEX4_9PSED... at 88.81%
	8	268aa, >tr|A0A2P8LE83|A0A2P8LE83_9PSED... at 88.06%
	9	268aa, >tr|A0A2G0WHL8|A0A2G0WHL8_9PSED... at 88.06%
	10	268aa, >tr|A0A266ND98|A0A266ND98_9PSED... at 87.69%
	11	268aa, >tr|A0A1A9JIC3|A0A1A9JIC3_9PSED... at 86.94%
	12	268aa, >tr|A0A4V1AS88|A0A4V1AS88_9PSED... at 89.93%
	13	268aa, >tr|A0A327GLB9|A0A327GLB9_9PSED... at 98.13%
	14	268aa, >tr|A0A0Q4E8B5|A0A0Q4E8B5_9PSED... at 98.13%
	15	270aa, >tr|A0A4Y8JF01|A0A4Y8JF01_9PSED... at 84.44%
	16	268aa, >tr|A0A387CBR3|A0A387CBR3_PSEFL... at 70.52%
	17	271aa, >tr|A0A1B5DI39|A0A1B5DI39_9PSED... at 87.08%
	18	267aa, >tr|A0A1E4WDT0|A0A1E4WDT0_9PSED... at 87.64%
	19	272aa, >tr|C3KA14|C3KA14_PSEFS... *
	20	270aa, >tr|A0A0N1DD30|A0A0N1DD30_9PSED... at 84.44%
	>Cluster 3
	0	248aa, >tr|A0A0U4JIS4|A0A0U4JIS4_9CAUD... *
	1	248aa, >tr|A0A0S2SY88|A0A0S2SY88_9CAUD... at 93.95%
	2	248aa, >tr|A0A481UXC6|A0A481UXC6_9CAUD... at 93.95%
	3	248aa, >tr|A0A481UXX2|A0A481UXX2_9CAUD... at 93.95%
	4	248aa, >tr|W6MVM3|W6MVM3_9CAUD... at 93.95%
	5	248aa, >tr|A0A481UVC3|A0A481UVC3_9CAUD... at 93.95%
	6	248aa, >tr|A0A481UXT6|A0A481UXT6_9CAUD... at 93.95%
	7	248aa, >tr|A0A481UVG5|A0A481UVG5_9CAUD... at 93.95%
	8	248aa, >tr|A0A481UW54|A0A481UW54_9CAUD... at 93.95%
	9	248aa, >tr|A0A481UXC7|A0A481UXC7_9CAUD... at 93.95%
	10	248aa, >tr|A0A481UXB9|A0A481UXB9_9CAUD... at 93.95%
	11	248aa, >tr|A0A481UZE8|A0A481UZE8_9CAUD... at 93.95%
	12	248aa, >tr|A0A481UY42|A0A481UY42_9CAUD... at 93.95%
	13	248aa, >tr|A0A482UI28|A0A482UI28_9PSED... at 81.85%
	14	248aa, >tr|A0A427DCJ0|A0A427DCJ0_9PSED... at 82.66%
	15	248aa, >tr|A0A2E6JZI4|A0A2E6JZI4_PSESP... at 82.66%
	16	248aa, >tr|A0A0F6RT02|A0A0F6RT02_PSEAI... at 100.00%
	17	248aa, >tr|A0A541YH70|A0A541YH70_PSEAI... at 94.76%
	18	248aa, >tr|V6AH70|V6AH70_PSEAI... at 93.95%
	19	248aa, >tr|A0A1C7C1A1|A0A1C7C1A1_PSEAI... at 93.95%
	20	248aa, >tr|A0A241XE69|A0A241XE69_PSEAI... at 93.95%
	>Cluster 4
	0	314aa, >tr|A0A285ZG13|A0A285ZG13_9PSED... *
	1	314aa, >tr|A0A370SBF4|A0A370SBF4_9PSED... at 100.00%
	2	314aa, >tr|A0A3D9EPH7|A0A3D9EPH7_9PSED... at 100.00%
	3	314aa, >tr|A0A4V2VVL7|A0A4V2VVL7_9PSED... at 97.77%
	4	314aa, >tr|A0A3E1UND4|A0A3E1UND4_PSEPU... at 95.54%
	5	314aa, >tr|A0A0C5REJ4|A0A0C5REJ4_PSEPU... at 93.95%
	6	314aa, >tr|A0A383RS71|A0A383RS71_9PSED... at 95.54%
	7	314aa, >tr|A0A1X1ACQ5|A0A1X1ACQ5_PSEPU... at 95.22%
	8	314aa, >tr|A0A2A3LWB6|A0A2A3LWB6_9PSED... at 95.54%
	9	314aa, >tr|A0A2S5IHW7|A0A2S5IHW7_PSEAI... at 95.22%
	10	314aa, >tr|A0A2L2L1A4|A0A2L2L1A4_9PSED... at 95.22%
	11	314aa, >tr|A0A2G8MRB5|A0A2G8MRB5_9PSED... at 94.90%
	12	314aa, >tr|A0A166HL40|A0A166HL40_PSEPU... at 95.22%
	13	314aa, >tr|A0A1B2F5X1|A0A1B2F5X1_PSEPU... at 94.90%
	14	314aa, >tr|A0A177YSL5|A0A177YSL5_PSEPU... at 94.90%
	15	314aa, >tr|A0A3F3HGI5|A0A3F3HGI5_9PSED... at 87.26%
	16	314aa, >tr|A0A0F7Y3T5|A0A0F7Y3T5_9PSED... at 95.22%
	17	308aa, >tr|A0A427G818|A0A427G818_9PSED... at 71.10%
	18	314aa, >tr|A0A109LAV7|A0A109LAV7_PSEFL... at 87.58%
	19	282aa, >tr|A0A3C1AJ21|A0A3C1AJ21_PSESP... at 98.58%
	>Cluster 5
	0	274aa, >tr|A0A1H5IK94|A0A1H5IK94_9PSED... at 70.80%
	1	272aa, >tr|A0A1B5F6M0|A0A1B5F6M0_9PSED... at 72.79%
	2	274aa, >tr|A0A1H5GAT1|A0A1H5GAT1_9PSED... at 70.44%
	3	272aa, >tr|A0A3F3HN10|A0A3F3HN10_9PSED... at 70.22%
	4	272aa, >tr|U1V0M4|U1V0M4_9PSED... at 72.06%
	5	272aa, >tr|A0A1I7LSH6|A0A1I7LSH6_9PSED... at 72.43%
	6	272aa, >tr|A0A031INT2|A0A031INT2_9PSED... at 72.79%
	7	272aa, >tr|A0A1I4P574|A0A1I4P574_9PSED... at 70.22%
	8	272aa, >tr|A0A3G7YBH9|A0A3G7YBH9_9PSED... at 73.90%
	9	272aa, >tr|A0A2C8EVH6|A0A2C8EVH6_9PSED... at 72.43%
	10	275aa, >tr|A0A418XF44|A0A418XF44_9PSED... *
	11	272aa, >tr|A0A1I0W1C2|A0A1I0W1C2_9PSED... at 72.79%
	12	270aa, >tr|A0A1X1ACC0|A0A1X1ACC0_PSEPU... at 71.48%
	13	274aa, >tr|A0A2K4VWR2|A0A2K4VWR2_PSESX... at 71.53%
	>Cluster 6
	0	363aa, >tr|A0A1X0N8I1|A0A1X0N8I1_9PSED... at 98.35%
	1	363aa, >tr|A0A2N8F1X0|A0A2N8F1X0_9PSED... at 95.59%
	2	363aa, >tr|A0A379K1N7|A0A379K1N7_PSEOL... at 95.59%
	3	363aa, >tr|A0A1D3K943|A0A1D3K943_9PSED... at 95.59%
	4	363aa, >tr|D5MPA4|D5MPA4_PSEPU... at 95.59%
	5	363aa, >tr|A0A220ITJ4|A0A220ITJ4_PSEFL... at 95.59%
	6	363aa, >tr|A0A0D1PB60|A0A0D1PB60_PSEPU... at 95.32%
	7	363aa, >tr|A0A3S0P5T8|A0A3S0P5T8_9PSED... at 99.72%
	8	363aa, >tr|S6B2W1|S6B2W1_PSERE... at 100.00%
	9	373aa, >tr|Q8GHT2|Q8GHT2_PSERE... *
	10	373aa, >tr|B7XGP3|B7XGP3_PSEPU... at 100.00%
	11	363aa, >tr|A0A2R3IKU7|A0A2R3IKU7_PSEAI... at 90.36%
	>Cluster 7
	0	324aa, >tr|A0A2A2PIZ1|A0A2A2PIZ1_9PSED... *
	1	318aa, >tr|A0A083USJ6|A0A083USJ6_PSEPU... at 76.73%
	2	314aa, >tr|A0A3G7U248|A0A3G7U248_9PSED... at 73.89%
	3	311aa, >tr|A0A3G7A385|A0A3G7A385_9PSED... at 74.60%
	4	312aa, >tr|A0A1G4UE49|A0A1G4UE49_9PSED... at 75.00%
	5	316aa, >tr|A0A0N0WPV1|A0A0N0WPV1_PSEYM... at 71.20%
	6	316aa, >tr|A0A3M4YBZ6|A0A3M4YBZ6_PSESG... at 71.20%
	7	316aa, >tr|A0A0P9Z1A6|A0A0P9Z1A6_PSESX... at 70.89%
	8	319aa, >tr|A0A2C8F194|A0A2C8F194_9PSED... at 71.79%
	9	316aa, >tr|A0A3M5NJR4|A0A3M5NJR4_PSESS... at 72.78%
	10	316aa, >tr|A0A3M3PH08|A0A3M3PH08_PSESS... at 72.78%
	11	316aa, >tr|A0A193SUJ7|A0A193SUJ7_9PSED... at 72.47%
	>Cluster 8
	0	296aa, >tr|A0A481UYM2|A0A481UYM2_9CAUD... at 98.65%
	1	296aa, >tr|A0A241XQW2|A0A241XQW2_PSEAI... at 98.65%
	2	299aa, >tr|A0A541YSW9|A0A541YSW9_PSEAI... at 98.66%
	3	296aa, >tr|A0A3S4MV67|A0A3S4MV67_PSEFL... at 97.97%
	4	299aa, >tr|A0A509JFZ2|A0A509JFZ2_PSEAI... at 97.99%
	5	299aa, >tr|A0A4U9PWD2|A0A4U9PWD2_PSEAI... at 98.66%
	6	302aa, >tr|A0A3M5DQF6|A0A3M5DQF6_PSEAI... *
	7	296aa, >tr|A0A3E1MVA2|A0A3E1MVA2_PSEAI... at 99.32%
	8	299aa, >tr|A0A0P0AJB0|A0A0P0AJB0_PSEAI... at 98.66%
	9	78aa, >tr|A0A367LUE9|A0A367LUE9_PSEAI... at 100.00%
	10	119aa, >tr|A0A367M157|A0A367M157_PSEAI... at 94.12%
	>Cluster 9
	0	244aa, >tr|A0A1A9KLR0|A0A1A9KLR0_9PSED... at 70.49%
	1	253aa, >tr|A0A0P7CZX2|A0A0P7CZX2_PSEPU... *
	2	253aa, >tr|A0A2G8MV33|A0A2G8MV33_9PSED... at 94.86%
	3	253aa, >tr|A0A2D2M926|A0A2D2M926_9PSED... at 80.63%
	4	251aa, >tr|A0A2R7SQ81|A0A2R7SQ81_9PSED... at 76.49%
	5	251aa, >tr|A0A1G7JDE2|A0A1G7JDE2_9PSED... at 72.91%
	6	253aa, >tr|A0A267CYN0|A0A267CYN0_PSEFR... at 77.87%
	7	253aa, >tr|A0A266N889|A0A266N889_9PSED... at 77.87%
	8	253aa, >tr|A0A560R1C0|A0A560R1C0_9PSED... at 80.24%
	9	253aa, >tr|A0A387BXG0|A0A387BXG0_PSEFL... at 78.26%
	10	253aa, >tr|A0A1D3JUX0|A0A1D3JUX0_9PSED... at 79.05%
	>Cluster 10
	0	250aa, >tr|A0A1H4ZG39|A0A1H4ZG39_9PSED... at 87.60%
	1	230aa, >tr|A0A3D4LGQ1|A0A3D4LGQ1_PSESP... at 88.26%
	2	251aa, >tr|A0A1H1FKG0|A0A1H1FKG0_9PSED... at 89.64%
	3	245aa, >tr|A0A423J7K6|A0A423J7K6_9PSED... at 88.57%
	4	231aa, >tr|F3G874|F3G874_PSESJ... at 98.27%
	5	251aa, >tr|A0A3M5IS69|A0A3M5IS69_PSEAV... at 100.00%
	6	250aa, >tr|A0A1P8F0U5|A0A1P8F0U5_9PSED... at 86.40%
	7	273aa, >tr|A0A3M3DVZ4|A0A3M3DVZ4_PSEAV... *
	>Cluster 11
	0	361aa, >tr|A0A0D7E6A7|A0A0D7E6A7_PSEST... at 76.18%
	1	361aa, >tr|A0A3R8V240|A0A3R8V240_9PSED... at 75.62%
	2	361aa, >tr|A0A165T0L1|A0A165T0L1_PSEST... at 75.62%
	3	361aa, >tr|A0A4V1GTA6|A0A4V1GTA6_PSEST... at 75.07%
	4	363aa, >tr|A0A1S8GXJ2|A0A1S8GXJ2_9PSED... *
	5	363aa, >tr|A0A1E5X8X6|A0A1E5X8X6_9PSED... at 93.66%
	6	358aa, >tr|A0A1N6XD34|A0A1N6XD34_PSEAC... at 81.56%
	>Cluster 12
	0	344aa, >tr|A0A562PRM4|A0A562PRM4_9PSED... at 86.63%
	1	348aa, >tr|A0A1M6LJV5|A0A1M6LJV5_9PSED... at 87.07%
	2	348aa, >tr|A0A2X2BZF9|A0A2X2BZF9_PSELU... at 87.07%
	3	348aa, >tr|A0A427HUC1|A0A427HUC1_PSELU... at 89.66%
	4	348aa, >tr|N2ILE0|N2ILE0_9PSED... at 87.64%
	5	358aa, >tr|A0A3G2NEK4|A0A3G2NEK4_9PSED... *
	6	354aa, >tr|A0A3R8XXF5|A0A3R8XXF5_PSELU... at 92.09%
	>Cluster 13
	0	272aa, >tr|H2BD49|H2BD49_9CAUD... at 99.26%
	1	272aa, >tr|A0A1F0I5V2|A0A1F0I5V2_9PSED... at 99.63%
	2	272aa, >tr|A0A5E9KQJ5|A0A5E9KQJ5_PSEAI... at 99.63%
	3	272aa, >tr|W1MUR7|W1MUR7_PSEAI... at 99.26%
	4	272aa, >tr|A0A4R9NDL8|A0A4R9NDL8_PSEAI... at 99.26%
	5	272aa, >tr|B3G1J0|B3G1J0_PSEAI... at 100.00%
	6	277aa, >tr|B3G183|B3G183_PSEAI... *
	>Cluster 14
	0	308aa, >tr|A0A2G0YVJ6|A0A2G0YVJ6_9PSED... at 79.22%
	1	321aa, >tr|A0A494R0V7|A0A494R0V7_9PSED... *
	2	316aa, >tr|A0A3N2AEY5|A0A3N2AEY5_9PSED... at 86.08%
	3	321aa, >tr|A0A267APD6|A0A267APD6_PSEFR... at 97.82%
	4	308aa, >tr|A0A1V3TAN8|A0A1V3TAN8_9PSED... at 80.84%
	5	316aa, >tr|A0A0Q0SR97|A0A0Q0SR97_9PSED... at 85.13%
	>Cluster 15
	0	375aa, >tr|A0A1G5PH63|A0A1G5PH63_9PSED... *
	1	375aa, >tr|A0A178LMZ5|A0A178LMZ5_9PSED... at 94.93%
	2	375aa, >tr|A0A1G5PH56|A0A1G5PH56_9PSED... at 93.87%
	3	375aa, >tr|A0A329HCM6|A0A329HCM6_9PSED... at 94.93%
	4	321aa, >tr|A0A1H8XV35|A0A1H8XV35_9PSED... at 100.00%
	>Cluster 16
	0	326aa, >tr|A0A3D9K848|A0A3D9K848_9PSED... *
	1	326aa, >tr|A0A2W0ES25|A0A2W0ES25_9PSED... at 93.25%
	2	326aa, >tr|A0A1Q3I498|A0A1Q3I498_9PSED... at 93.87%
	3	326aa, >tr|A0A3G8D684|A0A3G8D684_9PSED... at 90.80%
	4	326aa, >tr|A0A2G0W884|A0A2G0W884_9PSED... at 91.72%
	>Cluster 17
	0	308aa, >tr|A0A127KNV2|A0A127KNV2_9CAUD... at 98.70%
	1	308aa, >tr|J7HXB6|J7HXB6_9CAUD... at 98.70%
	2	305aa, >tr|A0A1G8LI22|A0A1G8LI22_9PSED... at 82.95%
	3	312aa, >tr|A0A485IUE8|A0A485IUE8_PSEAI... *
	>Cluster 18
	0	365aa, >tr|A0A0G4E5V5|A0A0G4E5V5_PSEFS... *
	1	365aa, >tr|A0A1J0ETI9|A0A1J0ETI9_9PSED... at 94.52%
	2	365aa, >tr|A0A3D9P1B3|A0A3D9P1B3_9PSED... at 92.05%
	>Cluster 19
	0	309aa, >tr|A0A348QZU5|A0A348QZU5_PSESP... *
	1	309aa, >tr|A0A172WRL4|A0A172WRL4_PSEST... at 96.76%
	2	309aa, >tr|A0A2E2GGV1|A0A2E2GGV1_PSESP... at 98.06%
	>Cluster 20
	0	396aa, >tr|A0A1B8TLA2|A0A1B8TLA2_9PSED... *
	1	396aa, >tr|A0A241XSN3|A0A241XSN3_PSEAI... at 100.00%
	>Cluster 21
	0	394aa, >tr|A0A3A6QW17|A0A3A6QW17_9PSED... *
	1	387aa, >tr|A0A4R3X2A6|A0A4R3X2A6_PSEFL... at 70.03%
	>Cluster 22
	0	388aa, >tr|S2FAX3|S2FAX3_9PSED... *
	1	388aa, >tr|A0A2K4L2F3|A0A2K4L2F3_9PSED... at 95.10%
	>Cluster 23
	0	387aa, >tr|A0A0R3BI74|A0A0R3BI74_9PSED... *
	1	387aa, >tr|A0A024EMB4|A0A024EMB4_9PSED... at 99.48%
	>Cluster 24
	0	331aa, >tr|A0A4V8DUW3|A0A4V8DUW3_PSEAI... *
	1	331aa, >tr|A0A1S1C2S0|A0A1S1C2S0_9PSED... at 98.49%
	>Cluster 25
	0	325aa, >tr|A0A1H6Z038|A0A1H6Z038_9PSED... *
	1	325aa, >tr|A0A1I5PY97|A0A1I5PY97_9PSED... at 94.15%
	>Cluster 26
	0	322aa, >tr|F2KJJ8|F2KJJ8_PSEBN... *
	1	322aa, >tr|A0A2R4HD77|A0A2R4HD77_9PSED... at 98.76%
	>Cluster 27
	0	300aa, >tr|A0A379K5Z6|A0A379K5Z6_PSEOL... *
	1	191aa, >tr|A0A3M3KJB9|A0A3M3KJB9_9PSED... at 88.48%
	>Cluster 28
	0	289aa, >tr|B0KHC3|B0KHC3_PSEPG... *
	1	267aa, >tr|A0A3G7NK15|A0A3G7NK15_9PSED... at 74.91%
	>Cluster 29
	0	245aa, >tr|A0A0H5BBT9|A0A0H5BBT9_9CAUD... *
	1	229aa, >tr|A0A1S2V3I9|A0A1S2V3I9_9PSED... at 73.36%
	>Cluster 30
	0	368aa, >tr|A0A2E9B2Z7|A0A2E9B2Z7_PSESP... *
	>Cluster 31
	0	343aa, >tr|A0A1B3B6Q8|A0A1B3B6Q8_PSEAI... *
	>Cluster 32
	0	334aa, >tr|A0A502HNG4|A0A502HNG4_9PSED... *
	>Cluster 33
	0	327aa, >tr|A0A329HTP0|A0A329HTP0_9PSED... *
	>Cluster 34
	0	322aa, >tr|A0A2T6GBD2|A0A2T6GBD2_9PSED... *
	>Cluster 35
	0	318aa, >tr|A0A3M6ENZ4|A0A3M6ENZ4_9PSED... *
	>Cluster 36
	0	309aa, >tr|A0A1I3KEB5|A0A1I3KEB5_9PSED... *
	>Cluster 37
	0	306aa, >tr|A0A127MXU2|A0A127MXU2_9PSED... *
	>Cluster 38
	0	301aa, >tr|A0A1H5F2R5|A0A1H5F2R5_PSEAG... *
	>Cluster 39
	0	290aa, >tr|A0A411MK90|A0A411MK90_9PSED... *
	>Cluster 40
	0	285aa, >tr|A0A3S9XAK5|A0A3S9XAK5_9PSED... *
	>Cluster 41
	0	280aa, >tr|A0A3D9EUW1|A0A3D9EUW1_PSEOL... *
	>Cluster 42
	0	270aa, >tr|U2ZKN4|U2ZKN4_PSEA4... *
	>Cluster 43
	0	264aa, >tr|A6V3W2|A6V3W2_PSEA7... *
	>Cluster 44
	0	262aa, >tr|W5IZD3|W5IZD3_PSEUO... *
	>Cluster 45
	0	261aa, >tr|A0A3M3SNY3|A0A3M3SNY3_PSECI... *
	>Cluster 46
	0	255aa, >tr|A0A2D9W3E3|A0A2D9W3E3_PSESP... *
	>Cluster 47
	0	255aa, >tr|A0A1M5MPV4|A0A1M5MPV4_9PSED... *

## Sheet: S4. Pseudomonas SSAP candidates
	Accession ID	CD-HIT cluster # (represents the different phylogenetic similarity according to the result output CD-HIT )	Annotation	e-value	Uniprot link	Further links (updated entries)	Kingdom	Species	Taxonomy ID	Length(AA)
	A0A3M3SNY3_PSECI	Cluster 45	Bet	1,6E-75	http://www.uniprot.org/uniprot/A0A3M3SNY3_PSECI		Bacteria	Pseudomonas cichorii	36746	261
	A0A481UYM2_9CAUD	Cluster 8	Recombinational DNA repair protein	2,2E-61	http://www.uniprot.org/uniprot/A0A481UYM2_9CAUD		Viruses	Pseudomonas phage vB_Pae_BR153a	2563500	296
	A0A3S9XAK5_9PSED	Cluster 40	Recombination protein RecT	5,2E-57	https://www.uniprot.org/uniprot/A0A3S9XAK5_9PSED	https://www.uniprot.org/uniprotkb/A0A3S9XAK5	Bacteria	Pseudomonas sp. QZS01	2213226	285
	A0A329HTP0_9PSED	Cluster 33	Recombinase RecT	1,4E-54	http://www.uniprot.org/uniprot/A0A329HTP0_9PSED		Bacteria	Pseudomonas sp. RIT 411	2202160	327
	A0A0H5BBT9_9CAUD	Cluster 29	Recombination protein Bet	2,9E-53	http://www.uniprot.org/uniprot/A0A0H5BBT9_9CAUD		Viruses	Pseudomonas phage PS-1	1573458	245
	A0A482UI28_9PSED	Cluster 3	Phage recombination protein Bet	3,1E-53	http://www.uniprot.org/uniprot/A0A482UI28_9PSED		Bacteria	Pseudomonas songnenensis	1176259	248
	A0A0U4JIS4_9CAUD	Cluster 3	Recombination protein bet	5,6E-52	http://www.uniprot.org/uniprot/A0A0U4JIS4_9CAUD		Viruses	Pseudomonas phage phi1	1754216	248
	A0A241XE69_PSEAI	Cluster 3	Phage recombination protein Bet	3E-51	http://www.uniprot.org/uniprot/A0A241XE69_PSEAI		Bacteria	Pseudomonas aeruginosa	287	248
	A0A2T6GBD2_9PSED	Cluster 34	Recombinase RecT	8E-51	http://www.uniprot.org/uniprot/A0A2T6GBD2_9PSED		Bacteria	Pseudomonas protegens	380021	322
	A0A3E1UND4_PSEPU	Cluster 4	DNA recombinase	1,9E-50	http://www.uniprot.org/uniprot/A0A3E1UND4_PSEPU		Bacteria	Pseudomonas putida	303	314
	A0A348QZU5_PSESP	Cluster 19	DNA recombinase	1,2E-49	http://www.uniprot.org/uniprot/A0A348QZU5_PSESP	https://www.uniprot.org/uniparc/UPI000E858E2A	Bacteria	Pseudomonas sp.	306	309
	W5IZD3_PSEUO	Cluster 44	Recombinase	8,1E-49	http://www.uniprot.org/uniprot/W5IZD3_PSEUO		Bacteria	Pseudomonas sp. (strain M1)	95619	262
	A0A127MXU2_9PSED	Cluster 37	Recombination and repair protein RecT	1,1E-47	http://www.uniprot.org/uniprot/A0A127MXU2_9PSED		Bacteria	Pseudomonas citronellolis	53408	306
	A0A1B3B6Q8_PSEAI	Cluster 31	Bet	9E-47	http://www.uniprot.org/uniprot/A0A1B3B6Q8_PSEAI		Bacteria	Pseudomonas aeruginosa	287	343
	A0A2G0YVJ6_9PSED	Cluster 14	DNA recombinase	1,2E-46	http://www.uniprot.org/uniprot/A0A2G0YVJ6_9PSED		Bacteria	Pseudomonas sp. ICMP 8385	1718920	308
	A0A1I3KEB5_9PSED	Cluster 36	Recombination protein RecT	3,8E-46	http://www.uniprot.org/uniprot/A0A1I3KEB5_9PSED		Bacteria	Pseudomonas guineae	425504	309
	A0A2E9B2Z7_PSESP	Cluster 30	Recombinase RecT	8,3E-44	http://www.uniprot.org/uniprot/A0A2E9B2Z7_PSESP		Bacteria	Pseudomonas sp.	306	368
	A0A562PRM4_9PSED	Cluster 12	Phage recombination protein Bet	1E-43	http://www.uniprot.org/uniprot/A0A562PRM4_9PSED		Bacteria	Pseudomonas duriflava	459528	344
	A0A1H3IPV2_9PSED	Cluster 0	RecT family protein	1,2E-41	http://www.uniprot.org/uniprot/A0A1H3IPV2_9PSED		Bacteria	Pseudomonas sp. NFIX28	1566235	295
	A0A379K5Z6_PSEOL	Cluster 27	RecT protein	2,3E-41	http://www.uniprot.org/uniprot/A0A379K5Z6_PSEOL		Bacteria	Pseudomonas oleovorans	301	300
	A0A0D7E6A7_PSEST	Cluster 11	DNA recombination protein RecT	3E-39	http://www.uniprot.org/uniprot/A0A0D7E6A7_PSEST	https://www.uniprot.org/uniprotkb/A0A165T0L1	Bacteria	Pseudomonas stutzeri	316	361
	A0A0G4E5V5_PSEFS	Cluster 18	Recombinational DNA repair protein RecT (Prophage associated)	1,6E-36	http://www.uniprot.org/uniprot/A0A0G4E5V5_PSEFS		Bacteria	Pseudomonas fluorescens (strain SBW25)	216595	365
	A0A1H5F2R5_PSEAG	Cluster 38	RecT family protein	3,3E-36	http://www.uniprot.org/uniprot/A0A1H5F2R5_PSEAG		Bacteria	Pseudomonas anguilliseptica	53406	301
	A0A220ITJ4_PSEFL	Cluster 6	Putative DNA single-strand annealing protein	4,6E-36	http://www.uniprot.org/uniprot/A0A220ITJ4_PSEFL		Bacteria	Pseudomonas fluorescens	294	363
	A0A399PWN3_9PSED	Cluster 2	Phage recombination protein Bet	2,3E-34	http://www.uniprot.org/uniprot/A0A399PWN3_9PSED		Bacteria	Pseudomonas sp. 91RF	2292261	268
	A0A3D9K848_9PSED	Cluster 16	RecT family protein	7,3E-34	http://www.uniprot.org/uniprot/A0A3D9K848_9PSED	https://www.uniprot.org/uniparc/UPI000E22D7F6	Bacteria	Pseudomonas sp. 424	2135458	326
	A0A0P7CZX2_PSEPU	Cluster 9	Uncharacterized protein	2,1E-33	http://www.uniprot.org/uniprot/A0A0P7CZX2_PSEPU		Bacteria	Pseudomonas putida	303	253
	A0A1H1RCV1_9PSED	Cluster 1	RecT family protein	2,5E-32	http://www.uniprot.org/uniprot/A0A1H1RCV1_9PSED	https://www.uniprot.org/uniparc/UPI00087DBBB7	Bacteria	Pseudomonas sp. bs2935	1761895	329
	A0A2D9W3E3_PSESP	Cluster 46	Uncharacterized protein	1E-31	http://www.uniprot.org/uniprot/A0A2D9W3E3_PSESP		Bacteria	Pseudomonas sp.	306	255
	A0A1X1ACC0_PSEPU	Cluster 5	Phage recombination protein Bet	1,6E-31	http://www.uniprot.org/uniprot/A0A1X1ACC0_PSEPU		Bacteria	Pseudomonas putida	303	270
	A0A1H4ZG39_9PSED	Cluster 10	RecT family protein	3,2E-31	http://www.uniprot.org/uniprot/A0A1H4ZG39_9PSED		Bacteria	Pseudomonas frederiksbergensis	104087	250
	A0A1G5PH63_9PSED	Cluster 15	Recombination protein RecT	1,5E-30	http://www.uniprot.org/uniprot/A0A1G5PH63_9PSED		Bacteria	Pseudomonas psychrotolerans	237610	375
	A0A1B8TLA2_9PSED	Cluster 20	Uncharacterized protein	1,8E-30	http://www.uniprot.org/uniprot/A0A1B8TLA2_9PSED		Bacteria	Pseudomonas sp. AU12215	1860123	396
	A0A1M5MPV4_9PSED	Cluster 47	RecT family protein	8,8E-30	http://www.uniprot.org/uniprot/A0A1M5MPV4_9PSED	https://www.uniprot.org/uniprotkb/A0A1M5MPV4	Bacteria	Pseudomonas xanthomarina DSM 18231	1403346	255
	A0A3A6QW17_9PSED	Cluster 21	Single-stranded DNA-binding protein	1E-29	http://www.uniprot.org/uniprot/A0A3A6QW17_9PSED		Bacteria	Pseudomonas sp. LS-2	2315859	394
	A0A502HNG4_9PSED	Cluster 32	Uncharacterized protein	9E-29	http://www.uniprot.org/uniprot/A0A502HNG4_9PSED		Bacteria	Pseudomonas arsenicoxydans	702115	334
	A0A3D9EUW1_PSEOL	Cluster 41	Uncharacterized protein	1,3E-28	http://www.uniprot.org/uniprot/A0A3D9EUW1_PSEOL		Bacteria	Pseudomonas oleovorans	301	280
	A0A0R3BI74_9PSED	Cluster 23	Single-stranded DNA-binding protein	4E-28	http://www.uniprot.org/uniprot/A0A0R3BI74_9PSED	https://www.uniprot.org/uniparc/UPI00071261AA	Bacteria	Pseudomonas lactis	1615674	387
	H2BD49_9CAUD	Cluster 13	Putative RecT protein	4,6E-28	http://www.uniprot.org/uniprot/H2BD49_9CAUD		Viruses	Pseudomonas phage phi297	1129145	272
	U2ZKN4_PSEA4	Cluster 42	Uncharacterized protein	1,9E-27	http://www.uniprot.org/uniprot/U2ZKN4_PSEA4		Bacteria	Pseudomonas alcaligenes (strain ATCC 14909 / DSM 50342 / JCM 20561 / NBRC 14159 / NCIMB 9945 / NCTC 10367 / 1577)	1215092	270
	F2KJJ8_PSEBN	Cluster 26	Putative gifsy-1 prophage protein	2,1E-27	http://www.uniprot.org/uniprot/F2KJJ8_PSEBN		Bacteria	Pseudomonas brassicacearum (strain NFM421)	994484	322
	B0KHC3_PSEPG	Cluster 28	Uncharacterized protein	2,2E-27	http://www.uniprot.org/uniprot/B0KHC3_PSEPG		Bacteria	Pseudomonas putida GB-1	76869	289
	A0A411MK90_9PSED	Cluster 39	Recombinase RecT	3,2E-26	http://www.uniprot.org/uniprot/A0A411MK90_9PSED		Bacteria	Pseudomonas sp. SNU WT1	2518644	290
	A6V3W2_PSEA7	Cluster 43	Uncharacterized protein	4,2E-26	http://www.uniprot.org/uniprot/A6V3W2_PSEA7		Bacteria	Pseudomonas aeruginosa (strain PA7)	381754	264
	A0A1H6Z038_9PSED	Cluster 25	Uncharacterized protein	2,7E-23	http://www.uniprot.org/uniprot/A0A1H6Z038_9PSED		Bacteria	Pseudomonas linyingensis	915471	325
	A0A083USJ6_PSEPU	Cluster 7	Uncharacterized protein	2,8E-23	http://www.uniprot.org/uniprot/A0A083USJ6_PSEPU		Bacteria	Pseudomonas putida	303	318
	A0A4V8DUW3_PSEAI	Cluster 24	Uncharacterized protein	4,5E-22	http://www.uniprot.org/uniprot/A0A4V8DUW3_PSEAI	https://www.uniprot.org/uniparc/UPI0002E59DF0	Bacteria	Pseudomonas aeruginosa	287	331
	A0A127KNV2_9CAUD	Cluster 17	Uncharacterized protein	5,6E-22	http://www.uniprot.org/uniprot/A0A127KNV2_9CAUD		Viruses	Pseudomonas phage YMC11/07/P54_PAE_BP	1777064	308
	A0A3M6ENZ4_9PSED	Cluster 35	Uncharacterized protein	3,9E-19	http://www.uniprot.org/uniprot/A0A3M6ENZ4_9PSED		Bacteria	Pseudomonas caricapapayae	46678	318

## Sheet: S5. SSAP candidates order list
	Name in text	Name	Length (bp):	Sequence (5'→ 3')
	R1	A0A0H5BBT9_9CAUD	762	ATGAGCAACGTGGCAACAATCAAGCCATCCAGCTTGAGCGCCCGCATGGCGGAACGGTTCGGCGTCGACCCGAATGAGATGATGGCAACGTTGAAAGCCACCGCCTTCAAGGGCCAGGTAAGCGACGCGCAGATGCAAGCGCTGTTGATTGTGGCCGACCAGTACGGGCTGAACCCCTGGACCAAGGAGATCTACGCGTTTCCTGACAAGGGTGGCATCGTCCCGGTGGTTGGCGTCGACGGGTGGAGCCGGATTATCAATGAAAACGGCGCCTTCGACGGCATGGACTTTCAACAGGATGACGAGAGCTGCACCTGCATTATCTACCGCAAGGACCGTAATCATCCCATCAAGGTCACTGAGTGGATGGCTGAGTGCAAGCGCAACACCCAGCCGTGG…
	R2	A0A0U4JIS4_9CAUD	771	ATGGGGACAGCTTTGACCCCACTCCTGACCAAATTCGCGACCCGCTACGAGATGGGTACCACGCCCGAAGAGGTGGCTAATACGTTGAAACAGACCTGCTTCAAGGGCCAGGTCAACGACAGCCAGATGGTAGCTCTCCTGATCGTGGCTGACCAGTATAAGTTGAATCCGTTCACCAAGGAGCTGTACGCCTTCCCAGACAAGAATAACGGCATCGTACCGGTGGTAGGTGTTGACGGCTGGGCCCGCATTATCAACGAGAACCCGCAGTTCGACGGCATGGAATTCAGCATGGACCAACAGGGCACTGAATGCACCTGCAAGATCTACCGTAAGGATCGGTCCCACGCCATCAGCGCTACCGAGTACATGGCGGAATGCAAACGTAACACGCAACCA…
	R3	H2BD49_9CAUD	843	ATGTCGCAGACTACCACACTGGAGACACTGCAGACCCAAGCGGTGGCCCCGCGTCAGCGCGACAAGGCGCCGGTGGCCATGAGCTTCTTTAACATGGATGGCTTCGAGCTGATGCAACGCATCGCTAAGGCGTTCAGTCAGGCTGATCTGGTGCCAAAGCAGTATCAAGGCAACCTGCCGAACTGCATGATCGCATTGGACATGGCACAGCGCATGGGTGCCAATCCTTTGATGGTCATGCAAAACCTGTACATCGTCCACGGTACCCCTGGTTGGAGTAGCAAGTTCCTGATCGCCACCGTCAATACCTGTGGTCGCTTCAGTTCGATGCGTTACGAGTGGAAGGGCGAGCCGGGTAGCTCGGACTACGGCTGTCGCGCCTGGGCCATTGAGAAGTCG…
	R4	A0A3M3SNY3_PSECI	810	ATGTCCACCGCCCTGGCAACGCTGGCCGGCAAGTTGGCGGAGCGCGTGGGCATGGATAGCGTGGACCCTCAAGAATTGATCACAACGCTGCGCCAGACGGCCTTCAAAGGCGACGCGAGCGATGCTCAGTTCATCGCGTTGCTGATTGTGGCCAATCAATACGGCCTGAACCCCTGGACCAAAGAAATTTACGCCTTCCCAGACAAACAGAATGGCATCGTACCGGTTGTCGGCGTGGATGGTTGGAGCCGCATCATTAATGAAAACCAGCAATTCGACGGCATGGACTTCGAGCAGGACAACGAATCGTGCACGTGCCGCATCTATCGGAAAGACCGCAACCACCCAATCTGCGTGACGGAATGGATGGATGAATGCCGCCGTGAGCCCTTCAAGACC…
	R5	A0A3S9XAK5_9PSED	882	ATGACGACCAGTGCCATCAACCCCCTGGCCGAGAAAACCGCAAAGCCGGCCACGTTGGCCAGCTTCATCAACGATGACAAGATGAAGGCCCAGATCGCACATGCCCTGCCGAAGCATATCAAACCGGACCGTATGATCCGCATTATCACCACAGAGCTCCGCAAGAACCCGCAACTCGCCACCTGTGACAAGGCGAGTTTCCTCAGCGCCATCATGCAAGCCAGCCAACTGGGTCTGGAACCCTCGGGTACCTTGGGCCATTGCTACCTGATCCCATTTAAGAACAATACAAAGGGCATTACCGAATGTCAGTTTATTATCGGTTATCGCGGCATGATCGACCTGGCCCGGCGCTCGGGTCAAATCGTGAGCCTGTCCGCCATTGCCGTGTATGAAAAA…
	R6	A0A482UI28_9PSED	771	ATGAGTACCGCACTGACCCCTCTGCTCAACAAGTTCGCACAGCGCTACGAAATGGGCGCAACTCCAGCCGAGGTCGCGAACACCCTGAAGCAAACGTGCTTCAAGGGTCAAGTGTCGGACGCCCAGATGGTGGCGCTCCTGATCGTGGCCGACCAATACAAGCTGAACCCGTTCACCAAAGAGCTGTACGCCTTCCCAGATAAAAATAACGGCATTGTCCCCGTCGTGGGCCTGGATGGGTGGTCGCGTATTATCAACGAACACCCCCAGTTCGACGGCATGGACTTCGAGATGCCCGCGGATGGCTCGGAATACACCTGCCGCATTTACCGGAAGGACCGCAAGCACCCGACGTCCATCACCGAATACATGTCGGAATGCAAGCGCAACACCCAGCCC…
	R7	A0A241XE69_PSEAI	771	ATGGGCACCGCGTTGACTCCCCTGCTCACCAAATTCGCGACGCGGTACGAAATGGGCACTACACCGGAAGAGGTAGCAAATACTCTGAAACAGACCTGCTTCAAGGGGCAGGTGAACGATAGCCAGATGGTAGCTCTGTTGATCGTGGCCGACCAATATAAATTGAACCCCTTCACCAAGGAACTGTACGCCTTCCCTGACAAGAATAACGGCATCGTCCCAGTGGTAGGCGTGGACGGGTGGGCCCGCATTATCAACGAGAACCCGCAGTTCGACGGCATGGAATTCAGCATGGATCAACAGGGCACCGAATGCACCTGCAAGATTTACCGCAAGGACCGCTCGCATGCCATCAGCGCGACCGAATATATGGCGGAATGCAAGCGCAACACGCAACCT…
	R8	W5IZD3_PSEUO	813	ATGACTACAGCGCTGACTACCCTGACTCAGAAACTGGCGGACCGCCTGGACATGGGTGATGGCAGTCAGCTCATCGAAACCCTGAAGGCGACCGCCTTTAAGGGTCAAGTGACCGACGCTCAAATGACGGCCCTGATGGTCGTGGCCAACCAGTACGGCCTGAATCCGTGGACCAAAGAAATCTACGCGTTCCCGGACAAGCAGAACGGCATCGTGCCGGTGGTTGGCGTAGATGGTTGGTCGCGCATTATCAATGAACACCCCCAGTTCGACGGCATGGAATTCCGCCAGAGCGACAGTATGGTAACGATGGAGGGCGCAAAGAACCCGGCTCCAGAATGGATGGAATGCGTGATCTATCGTAAGGACCGCAGCCGCCCGATCACTATCCGGGAGTAC…
	R9	A0A399PWN3_9PSED	831	ATGAAACAAGATGACCAGCTGCCAGTTATGTCCGAGGCTGCCCTGGTGGAAGTCTTGTCCAGCAGTCTGTACCCCGGCGCCGAAAAGAATAGTGTCGTGATGGTCCTGGCGTACTGCCAGGCAGCCCATCTGGATCCTATGCTGAAGCCAGTGCACATCGTGCCGATCTGGAACGCAAAGGCCAAAAAGATGCAAGATACGGTGATGCCCGGTATTGGCCTGTACCGCATTCAAGCCGCGCGCACCGGCCAGTATGCGGGTATCAGCGACCCGGAATATGGTCCGCCCATCACGGCGAAGTTGGGTGGGGTGGATGTGACATACCCAGAATGGTGCCGCGTGACTGTAAAGCGTCAGATGTCGAACGGCCTCGTGGCGGAGTTTACCGCCAACGAACGC…
	R10	A0A0P7CZX2_PSEPU	786	ATGAGTGACCTCGCCATCAAACCGACGTTCAGCCTGGCCCCGCAGAACATCGAAGAGGCCCTGAAGTTTGCCGACTACCTGAGCAAGAGCACCATCGTCCCCAAAGATTTCGCGAATAACCCGGGTAACATCTTGGTAGCAATCCAATGGGGCATGGAGCTGGGCCTCCAGCCGATGCAAGCTATGCAAAACATCGCCGTCATTAACGGTCGGCCGGCCCTCTGGGGCGACGCCGTGATCGCGCTGGTCCGCAGCTCGCCCCTGTGCGAGTACATCTATGAAAGTGATGACGGCGAGACGGCCACCTGTCGCGTAAAGCGTCGCAATGAGGAAGAGCAGGTGCGGACATTCAGCATGACCGAAGCGAAGGCGGCCGGCCTGGCCGGCAAGCAAGGCCCA…
	R11	A0A2D9W3E3_PSESP	792	ATGAACGCAATCGCCAAAACCAGTGGCTTCGCGTTGCAGCCGTCGACCCTGGACGAAGCCATGCATCTGGCCGAGATGCTGGCGGGGTCGCAGATGGTCCCGAAGCACTATCAGAACAAGCCGCAGGACACCCTGGTGGCCATGATGATGGGCAGCGAGCTGGGTCTGAACCCCATCCAGTCCCTCCAGAACATCGCAGTGATCAATGGCAAACCGGCCATCTATGGCGACGCCCTCCTGGCCTTGGTCCAAAATAACCCTAAGTTCGGTGGCCACGAGGAAACATTCGACGATTCGACAATGACCGCCACCTGTACCGTGTGGCGGAAAGGTGACACGGCCAAGCACACGGTGAAGTTCTCGAAAGCGGATGCTGAGAAGGCCGGGCTGTGGAGCAAG…
	R12	A0A1X1ACC0_PSEPU	837	ATGAAGCAAGCGGACCAGCACCCAGCAATGAGCGAAGACGCTCTCGTTGAAGTGCTGTCGGGGTCGCTGTACCCGGGCGCCCAGCGGAACTCCGTCGTGATGGTGCTGGCGTACTGCAAGGCCGCGCAGCTGGACCCAATGCTGAAACCGGTGCATATTGTGCCAATCTGGTCGAAGGCAGCCGGTAAAATGGTTGACACCGTGATGCCCGGCGTGGGCTTGTACCGGATCCAGGCGGCCCGCACCGGCCAGTACGCAGGCATCTCGGAGCCGGAATACGGCCCAGCTGTGACGATGAACTTGGGTGGCGTGGAAGTTACATTCCCGGAGTGGTGCCGCATTACCGTCCGTCGGCAGATGACGGGTGGGCATGTGGCGGAGTTCACTGCCAGTGAACGC…
	R13	A0A1H4ZG39_9PSED	777	ATGAGCGAGTTGACGACCAAGCAGAGCTTCAGCCTGACGCCGAGCTCGTTGACCGAAGCCATGGCCTTTGCTGACATTCTCGCGAAGAGCACCATCGTACCGAAGGAGTTCTTGGGTAATCCCGGCAACATCCTGGTAGCCATCCAATGGGGCCTGGAACTGGGCCTGCAGCCCCTGCAAGCCATGCAGAATATCGCTGTGATCAATGGCCGTCCGGCCCTGTGGGGCGACGCCGTCATCGCACTGGTGCGCGGCAGCCCGTTGTGCGAGTATGTGTACGAGAGCGATGACGGCCACACGGCGACCTGCCGCGTCAAGCGTCGCGGTGAAGACGAGCAGGCACGTACTTTCGACATGGAAGACGCCAAGACCGCCGGTCTGATGGGCAAGCAGGGTCCG…
	R14	A0A1M5MPV4_9PSED	792	ATGACCGACATCGCCGTCTCGCCAAGCAAGGGGTTCAGCCTGACACCGCAGTCGCTGGACGAGGCTATGCGGTTCGCCGACATTCTGTCCAAATCGAGCATTGTACCGAAGGATTTCAACGGCAACCCGGGGAACATCCTGGTGGCAATCCAGTGGGGCCTGGAGCTGGGTTTGCAGCCGATGCAGGCCATGCAGAACATCGCCGTTATCAACGGCCGTCCGGCCCTGTGGGGCGACGCGGTAATTGCCCTGGTCCGCGGCTCGCCACTGTGCGAATTTATCTACGAAACCGATGACGGCACGACCGCGACATGCCGGGTGAAACGCCGTGGCGAGGATGAGCAGGTCCGGACATTTTCCATGGAAGACGCCAAGACCGCTGGCCTGATGGGCAAGTCG…
	R15	A0A3D9EUW1_PSEOL	867	ATGAGCAACACCCAGACCCTGCAGTCCTTGCAACAGGGTCCGGCCCGCCAACAGATGCCGGTGAGCATGAGTTTTTTCAACCTGGAAGGCTTCGAGTTGATGCAGCGTATTGCGAAGGCCTTCGTGCAAAGCGACCTGGTTCCAAAGCAATACCAGGGCAATCTGCCTAACTGCCTGATTGCCCTGGATATGGCTCAGCGTATCGGCGCCAACCCCCTGATGGTCATGCAGAACCTGTACGTAGTGCACGGCACCCCGTCCTGGTCGAGCAAGTTCCTGATCGCCACCGTGAACACCTGCGGCCGCTTCTCGGCGCTGCGCTACGAGTGGAAGGGCGAGGCGGGGAAACCAGATTTCGGCTGTCGCGCTTGGGCTATCGAAAAGGAGACGGGTGAACGC…
	R16	U2ZKN4_PSEA4	837	ATGAGCCAAGCGCAGACGCTGCAACAGCTGCAACAGACCCCCGCCGCTGCCCAGCAAAGCGCTGTGGCAGTCAGCATGACGAATCTGCAGGGGTTCGAGTTGGCCCAGCGGGCAGCCAAGCTCCTGGCCGCTAGTACATTGGTGCCGAAGGAGTACCAGGGCAACATGCCGAACTGCGTCATCGCCCTGAACATGTCGCAGCGCATCGGCGCGGACCCGCTGATGGTTATGCAGAACCTGGTGATCGTGCACGGCCGCCCGACCTGGAGCAGTCAGTTCCTGATTGCAACCGTCAACACCTGCGGCCGTTTCACCGCCCTGCGCTTTGAATTTTTCGGCGAGCAAGGCACAGATACGTGGGGCTGCCGCGCGTGGGCCATCGAGAAGGCCACTGGCGAA…
	R17	B0KHC3_PSEPG	894	ATGTCGCAACCGACGACCCTGGCCCAAATGCAGACTAGCGCAGTCGCGCAGCCGTCGCAACAGCGCGCAGTGGCCATGTCGTTTTTCGATTTGGAAGGCTTTGCGCTGATGCAGCGCATCGCGAATGCCTTTACCCAAAGCAACCTGGTGCCCAAGCAGTACCAGGGCAACCTGCCAAACTGCATGATTGCCCTGGATATGGCCCAACGCATCGGCGCGAATCCGCTGATGGTGATGCAGAATCTGTACGTGGTCCACGGCACCCCGAGCTGGAGTAGCAAGTTCCTGATCGCGACCGTGAATACGTGTGGTCGCTACTCGACGCTGCGTTACGAATGGACCGGTACTAAGGGCAAAGATGACTACGGCTGCCGTGCATGGGCCGTGGAAAAGGAAACG…
	R18	A0A411MK90_9PSED	897	ATGTCGACCGCTAACGCCCCCTTTTCGCAAACCGATATGCAACAGACGGGCGGTGCCCGCCAGTTGAGCCCAGTAGCTCAGCTCGGCAACTTCATGGATAAGCTGAAGGGGCAAATGGCACTGGCCTTGCCTAAGCATCTCACCGCAGACCGCATGACCCGCCTGGCGCTCACCGCCTTCAGCACAAGCCAACAGCTGCAGCGGTGCAGCCATCAGTCGATTGCGGCCTCGATCATGACCGCGGCCCAGCTGGGGCTCGAGCCTGGCGTTAACGGCGCGGGTTTCCTGATCCCGTACGGCCAAACCTGCACCTTCGTCCCCGGTTGGAAGGGGCTCGTGGATCTCGTGGCCCGGTCGGGGCGCGGCACTGTCTACACCGGCGTGATCTTCAAAGACCAA…
	R19	A6V3W2_PSEA7	819	ATGACGAATACAACCAGCCTCAGCGAGCTGCAGACCAGCGCTGTTGCCAAGCCGCGTCAGAACTTTGCCGTTAGTATGACGAACCTGGAAGGTTTCGAGCTGGCCCAGCGCTGCGCCAAGTTGCTGGCTTCCAGCACCCTGGTTCCCAAGGAGTATCAGGGCAACCTGTCGAACTGCGTGATCGCGCTGAATATGGCCCAGCGCATCGGGGCCGACCCATTGCAGGTTATGCAGAACCTGGTGATCGTCCACGGCCGTCCGACCTGGAGCTCGCAGTTTCTCATCGCCACCGTCAACACCTCCGGCCGGTTCAGCGCCCTCCGCTTCGAGTTCTTTGGCGAACAGGGTACTGATACGTGGGGGTGCCGTGCCTGGGCCGTCGAACGCGCCACCAATGAA…
	R20	A0A083USJ6_PSEPU	1001	ATGAGCACCCCGACTAACCTGGCCGCGATGCAGACCAGTGCGGTAGTCGCGCCGAAGAACGATTCGCCGATGAGCTTGCTGACAGGCTCCGGCTTCGACCAGCTGCAGCGCGTAGCCAAAGCCCTGTGCGCGTCGACCCTGGTGCCAGCCCAGTACCGCGCCTTCACGGAAGTGAAGTCGTACGGTAAAGTGACCGGTCACACACCGAACCCGGCTGGCTTGCCCAACTGTGTCGTGGCGTTGAACATGGCGATGCGCATGGGCGCCGACCCGCTGATGGTGATGCAGAACTTGTACGTTATCGAAGGCCGCCCCAGCTGGTCCAGCCAGTTCATTATCGCGGCCATTAACTCGTGCGGCCGCTTTAGCCCGCTGCGTTTCGACATTAGTGAACCGGGC…
	R21	A0A0D7E6A7_PSEST	1130	ATGAGCTCGGCCAACTACCAGAACGCCGTCGCCGTGATCGCGAAGCAGGAGGACAAGTTCCTGGAGCTGGTGAAGGCCGCGAAAACCGACGTCGTTTTTAAGCAAGAAATGCTCTACGCTGCGCAGGCCATGATGAACAATGACTATTTGTGCACCGTTGCGATTAATAACCCTCTGAGCCTCCGTAACGCATTCGGCCAGGTCGCCGCGTGCGGCCTGACCCTGAACCCGGCGCGGGGCCTGTGTTACTTGGTTCCGCGCGACGGGCAAGTGGTCCTGGACGTGTCCTACAAGGGCATGATCAAAACCGCCGTCAATGACGGTGCCATCCGCGACTGCATCGTGGAGCTGGTGTACAGCAACGACCAGTTCAAGTACAAGGGTAAGCGCCATTCCCCC…
	R22	A0A0G4E5V5_PSEFS	1142	ATGTCCAACCAGGCACTGAGCCCGATCCAGGTCGTGACGAGCTTGGTTCGTCGCAGCGAAGAGAAGTTCCTCCAAATGGTGCAGAGTACCAACGTGGGCCTGAACTTCAATGCGGAAGCCCTGTACGCAGTCCAACAGTTCTCGGGTAAGAACAAGGATTTTGCGCTGAAAATCGCCCAAAGCAACCCGACTAGCGTCATCATGGCGATGATTAACGTGGCAGCCGTGGGCCTGACCCTGAACCCGGCGCTGGCGCTGGCATATCTGGTCCCGCGCGACGGCCGTATCATGTTGGACATCAGCTATCGCGGCCTGGTGAAGATCGCGACGGATACCGGCTCCATCAGCTGGTCGAAGAGCGAGCTGGTGTATAGCAATGACCATTTCAAGTTTCGCGGC…
	R23	A0A0R3BI74_9PSED	1208	ATGTCGCGCAACCAATACGTCGCCCGGCCGAAGGCCGCGTTCACCCCCGAAAAGGCCAACGACTTGATCCTGAAGGCCAAGGATGACTTCCAGAAAATCGTGTCCTCGCTGAATAGCCGCATGGTCTTCACCCAAGAAGCGCTGTTCGCCTACCACGCGATGATGAGTAACCCAAGTTTGTACGAAACGGCTGCGAGCAATGAATGGTCGTTCAACCTGGCTATGCAACAGATCGCCAGTTCGGGTCTGAGTCTGAACCCAGCGCTCGGCCTGGCCTTCCTGGTTCCTCGGCAGGGTAAGATTATCGCGGATGTGAGCTATCGGGGGCTGATGAAAATCGCCACTGACTCCCGCGCCGTGGACCTCGTCGTTGCCGAAGCCGTTTATAGCGGCGACCGT…
	R24	A0A127KNV2_9CAUD	971	ATGAGCGAGCCGACCCAGCTGGAACAACTCAAGACTAGCGCCGTGGCGCGTAGTACCAACGACGCCCCCATGTCGCTCCTGACTGGCGCCGGCTTCGACCAGATTCAGCGGGTGGCAAAAGCCCTGTCCGCCAGCACCCTGGTCCCGGTACAGTACCGCGCCTTCGCCGAGGTGAAGGAGCGCGGCAAGGTCGTGGGTTATACCCCGAACGGCGCTGGCCTGCCGAATTGTATCGTGGCGATGAACATGGCCCAGCGTATGGGGGCCGACCCGCTGATGGTGATGCAGAACCTGTATGTGATCGAAGGCCGTCCTTCGTGGTCGAGCCAGTTCATTATCGCAAGCATCAACTCCTGTGGCCGCTTCTCGCCGCTCCGCTTCGACCTCTCGGAACCCGGC…
	R25	A0A127MXU2_9PSED	965	ATGGCCAACGATTTGGCCCTGATCGAACAGGACATCTATGGCGCTCGCGACTCCTTTGCGTCGGTTCTCACCGACCGGACCCTGAACTTCGAGCGCGAAGCCGGTTTCGCGATCCAGGCCATTGCCGCTAACGATTATTCGATCGGCATTGCTAAGTCCAACCGGCAGTCCGTCGTAGATGCCATTACCAATATCGCCGCGATCGGTATCAGTCTGAACCCGGCCAAAAAGCAGGCCTACCTGGTGCCCCGCGATAAGAAAATCTGCCTCGATATCAGCTACATTGGCCTGATGGACTTGGCCATGGCTACCGGCGCCATCCGTTGGGCCCAGGCCGAGCTGGTGTATAGCGGCGACAGTTTCGCCCTGAACGGCTTTGACAAGCCGCCCAGCCACTCG…
	R26	A0A1B8TLA2_9PSED	1235	ATGAGTAACACCTATGAGGACTACGCGAATCAGTGCCGCCAACTGGTGAATCGCACCCAACCACGTTTCAACAGCATCATTGCGGACACGAGTGGTAGCCTCCTGTTCAAGACTGAAGCCATCTACGCCATGCAGGCTATGCTGAATAACGAGCTCCTGGCGAACACCGCGTTCAAGAATCCGGTGTCCCTGGACCTGGCGATGGCGCAGGTCGCAGCGTGTGGTTTGACTCTGGACCCAGCCATGCAGCTGGCGTACTTGGTGCCCCGTGATGGCAAGGTAATCGCCGACATCAGTTACCGGGGCTTGATCGATATCGCTATCCGCTCGCGCGCCGTGAACTTGGTCACGGCCAAGGCCGTGTACTCGAACGACCTGTTCCGCTACCGTGGTGATCAC…
	R27	A0A1G5PH63_9PSED	1172	ATGAGCCGTAGCAATCACAGCCAGAACACCCAGCAAGTTACAGCCCACGATCAGAAGGCACAGGATCTCCTGAGCGGTATCGAGGCGGAGTGCGTGGAGATTATCATGCGTAGCCAGTCCGGTGTGAACTGGGCGCAGGAAGCGCTGTTTGCCTACCATGCGATGCTGGCTAACGACAAGCTGCTCAATTGTGCCGTAAATAACAAGCTGTCGTTTAAGCTGGCCATGCAACAGATCGCTGCCACGGGCCTGACTCTGAATCCGACGGAGAAAATGGCATTCCTGGTGCCCCGCCAGGGCAAAGTTATCGCCGACGTGAGTTTCCGCGGTCTGATTAAGGTCGCCACCGACAGCCGGGCGGTGGACATGGTCGTGGCGGAGGTCGTGTACAGCGGCGAC…
	R28	A0A1H1RCV1_9PSED	1034	ATGACGGATACCGACACCCAATCGCCCACGGGGCTGGCCACTTACCATGATCCGTCCCACAACGCCGCGGCCCTCATCCTGGATCCAGGCACGATGCGGAGCATGAGCGACTTGGCCATGATGATGAGCAAAGGCGTCACTACCGTCCCGAAACATCTCAAAGGGAATCAGGCCGACTGCATGGCTGTCGTGCTCCAGGCCATGCAGTGGCAGATGAACCCGTTTGCCGTAGCGCAGAAGACGTTTATCGTGAACGGGGGCGCCTTGAGTTACGAGGCCCAACTGGTGAATGCGGTCATTATCGCCAAGGCGCCAGTGAAAAGCCGTCTGAACTTCGAGTGGTTCGGTCCTTGGGAGAACGTCATCGGCAAGATGCGCGAGGTTACGAGCAAAACCAAA…
	R29	A0A1H3IPV2_9PSED	932	ATGAGCGCCCAAAGCGTGGCCCCCGTGGCGCACGACCGCAACTTGCACGTGCTGCCTCATGCCGCGACCTCCACCTCGGCTTTGGTCCTGGATGGTGACTCGCTGGACAAAATGATGCGGCTGGCAGAGGTGATGGCCACGGGCCGCGCCACTCTGCCGAAGCACTTCAACGGCAACCCCGCCGACTGTCTCGCGGTAGTGATGCAGTCGATGCAGTGGAAGATGAATCCTTTCGCCGTCGCACAAAAAACCCACCTGGTAAACGGCGTGCTGGGCTACGAAGCACAATTGGTGAATGCCGTGATTACTACCTGCGCCCCGGTGATGGACCGCCTGCATTACGAGTGGTTCGGTGCCTGGGAAAAGGTTATCGGTCAATTTACGATCAAGAATGGCGAT…
	R30	A0A1H5F2R5_PSEAG	950	ATGAATCAAAAAGTCGTGGATCCGGTGCTGTCGCAGGTGAGCCGCATTGACGCTGACACCCGCAGCCTGGTCCTGGCCGGCGATAGTTTTGAACGCATGATGAAGCTCGCTGATCTGATGGCCTCCGGCCGCGCGACCGTGCCTAAGCACTTCCATAACAATCCGGCAGATTGCATGGCCGTCGTGATCCAAAGCATGCAGTGGGGCATGTCCCCGTACGCCGTGGCCCAGAAAACCCACGTAGTCTCGGGCACCCTGGGTTACGAGGCCCAATTGGTCAACGCCGTGATCACTGCAATGGCCCCGACCGTGGATCGGCTCCATTATGAGTGGTTCGGTCCATGGGAGAAGATTATCGGCCGCTTTCGCGAAGTCGAATCGAAGAGCAAAAAGGACGAA…
	R31	A0A1H6Z038_9PSED	1022	ATGAACCAGCCCACAACCCTGCAACAGATGCGCGAGCCAGCCCCGCGCGAAGTGTCCATGCCGACCGTGACCATGGGCTTCGGTTCCCTCCAATCGTTCGAGCTGATGCAACGCGCCGCGAAGGTACTGGCCGGGTCGACTCTGGTACCGACCGCCTACCGTGCCTTCAAAGAGGTAAAGCAGTACGGTAAGGTTACCGGTTACGAACAGAACGCAGCTGGCCTGCCAAACTGCATCGTCGCCCTGAACATGGCCCAGCGCATGGGTGCCGACCCATTGATGGTGATGCAGAACCTCCATATTATCGAAGGTCGTCCCAGCTGGAGCAGTGCCTTTATTATCGCGGCTATCAATTCCTGCGGGCGCTACTCCTCGCTCCGCTTCGAATTGTCGGCTCCT…
	R32	A0A1I3KEB5_9PSED	974	ATGGCCGGGAACGACCTGCAGGTAGTGACCGATGACATCTACGCTATGCGCGAAACCTTTGATGCCGTCCTGTGCGACCGCGCGCTGTCGTTCGAACGTGAAGCGGGCTTCGCGCTGCAGGTGCTGAGTGGCAACAGCTATGCCACGAGCCTGGCCATTCGCAACCGCCAGAGCCTGGCCAACGCAATCACCAACGTGGCGGCCATCGGTATCTCGTTGAACCCGGCTCGCAAACAGGCCTACTTGGTGCCGCGGGACAACAAAATCTGCCTGGATATCAGCTACATGGGCCTGATGGACCTGGCGATGTTGACCGGTTCGATCCTGTGGGCCCAAGCAGAGCTGGTGTACGAAAAAGACAGCTTCGACTTGAACGGCTATGATGCGCCCCCGACGCAC…
	R33	A0A220ITJ4_PSEFL	1136	ATGAGCGACAACTTCCAAAACGCCGTAGCCATTATCGCCAAGCAGGAGGAAAAGTTCATTAAGCTGGTCGAGAGTAGCAAGACGGACGTCATGTTCAAAAACGAGCTCCTGTTTGCGTCGCAGGCTATGATGAATAACGATTACCTGTGCAAGTGCGCGACTACAAACCCGCTGAGCCTGCGCAACGCTTTCAGCCAGGTTGCGGCATACGGCCTCACTCTGAACCAATCGCGGCAGCTCGCGTACCTCGTGCCGCGTGACGGCCAGGTCGTGTTGGACGTGTCGTGGCGCGGGATGGTGAAGGTCGCCGTCAACGACGGTGCGATCCGTGATTGCATCGTCGAGTTGGTGTATAGCAAAGACAAGTTCGAGTATCGCGGCAAGCGCCAGAGCCCTACT…
	R34	A0A2E9B2Z7_PSESP	1151	ATGGCGCGCGACCTGGCCAACCGCGCTGCCCAGCAAGTGGAACGCCAACAGCAAGGGGGCACGGACCTGAAACAACAGATCGTTTCGATGGAGGCCCAGTTCCAGCGCGCGATGCCCAAGGGCCTGGAGGCGAAGCAGCTGATCCGTGACATTTTCACGTGTATGTCGAACACCCCCAAACTGGCTATCTGCGAGCCGAAGTCGGTTTTGGGCGCGGCCATGACATGCTCGCAGTTGGGCCTGCGTCCGGGTGTGGGCGCCCTGGGGCACGCGTGGATCCTGCCGTTCTGGGACTCCAAGACCGGGGGCCAGCGCGCCCAGCTGATCATTGGCTACAAGGGTTATATCGAATTGGGGCACCGGAGCGAACAGATCGCCTCGCTGCATAGCCGGATCGTG…
	R35	A0A2G0YVJ6_9PSED	972	ATGAGTAACGACCTGGCGGTCGTGACCAACGACATCTACGCTTGCCGCGAAGCGTTCCAAGCCGTGCTGGCGGAGCCGACACTCAACTTTGACCGCGAAGCGAACTTCGCAATCCAGATCCTGGAAGGCAACTCGTACGCCCTGAAGGTTGCGCTCCAGAACCGTCAGAGCGTGATTGACGCTGTGACCAACATCGCGTCGATTGGTCTGTCGCTCAACCCGGCCAAAAAGCAGGCATACTTCGTACCGCGCAAGGGCAAAATTTGTCTCGATATCAGCTACATGGGCCTGATGGATCTGGCTATGAGCACGGGCAGCGTCCGCTGGGGCCAGGCTAAGCTGGTATATGAATCCGACGTGTTCGAGCTGAATGGCGTGGACCAGCCTCCGACTCACACC…
	R36	A0A2T6GBD2_9PSED	1013	ATGAGCACCCAACCGACCCCAGCCCCATTCTCGCAGCGCGACCTGGCCAAGGCGAGCAAACTGCCGGCGGCCCAGGCCGGCGTCGGCAGCGTGAAGGCCTTTTTCGAGAGCCAGAAGGGCACCCTCCTGGCGGTTCTGCCAAAACATGTGTCCGCGGACCGCATGCTGAAGATCGCGCTGGGCGCTCTGCGCACAACCCCCAAGCTGATGCAGTGTTCGATCGAGTCCCTGTTTGGCGCCGTAGTGCAGTGCGCGCAGCTGGGCTTGGAGCCTAACACCCCGCTGGGTCACGCCTACCTGATCCCGTTCGAAAAGCGCAAAAAGCAGGGTAATCAATGGGTGACGGAAAAAATCGAGGTCCAGATCGTGTTCGGGTACAAAGGCCTCATCGACCTCGCA…
	R37	A0A329HTP0_9PSED	1028	ATGAGCCAAGCACAGCTGAAAGCCGCAGCGCAGGGTGGCGCCGGCAACTCGCGCCAGATCCTGGCGCAGACCGCTACCGACGCGGGGGCCGGCAATGTAAAAAAGTTTTTCGAAAGCCAAAAGGGCATGTTGAAGCAGGTGCTGCCGAAGCACCTCGACCCGGATCGCATGCTCCGCATCGCCCTCGGCGCCATGCGCACCACGCCAAAGCTGATGAACTGCACTGTGGAGAGCCTCCTGGGCGCCGCTGTTCAGTGCAGTATGCTGGGGCTGGAACCGAATACCCCGATGGGCCACATCTACCTCATTCCGTTCGATAAGCGCGAAAAGGTCGGCAATGAATGGCGGACCACGAAAACCGAGGTGCAGATTATCATGGGCTACAAAGGCATGCTCGAC…
	R38	A0A348QZU5_PSESP	974	ATGAGCAACGCCGTTGCCATCGCTCACGATATCTACGGCGCCCGGGACTCCTTCGCGAGCGTTCTGACGGATAAGACGCTGAGCTTCGAGCGCGAGGCCGAATTCGCGATCCAGACCATCCAAGGCAATGATTTCGCGACCAAGATTGCCCTGAATAACCGCCAGAGCGTTGTGAACGCTGTGACTAACATCGCGGCCATCGGTATCTCGCTGAACCCGGCCAAGCGTCAGGCGTATTTGGTCCCGCGCGATGGCAAAATCTGCCTGGATATTAGCTACATGGGCTTGATGGATCTGGCGATGGCAACGGGTAGTATCCGTTGGGCACAAGCCGAACTGGTCTACCAGAATGACACCTTCGCCCTGAACGGCTTTGACAAGCCACCCGCCCACCAGTAC…
	R39	A0A379K5Z6_PSEOL	947	ATGAACGCCGTCACCGAGGTCAGCCACGACCAACAGTTGCACGCCCTCCCGCATGCGGCCACCAGCACTAGCGCGCTGGTTCTGGACGGCAACAGCTTGGACAAAATGATGAAATTGGCCGACGTGATGGCCACGGGGCGCGCTACAATGCCTAAGCACTTCAACGGCAATCCCGCCGACTGCCTGGCTGTGATTATGCAGGCCATGCAGTGGCAGATGAATCCGTTCGCCGTAGCCCAGAAGACCCACCTGGTCAACGGCGTGCTGGGGTACGAAGCGCAGCTGGTAAACGCTGTGATCACTTCGTGCGCCCCGGTTAAGGACCGCCTCCATTATGAATGGTTCGGGGACTGGACCAAGGTCGTGGGGAAGTTCGTCATCAAGAACGGCGACAAAGGC…
	R40	A0A3A6QW17_9PSED	1229	ATGAGCCGCCGGACACAGATCAGCAACAGCCAGTTCACTCCGGACAACGCCAAGTCCCTGATTAGCCGCGCGCAGCCGTCGTTCATGAAGATTATCGCTGCGACCAATTCGCGCATGAACTTTGCGCAGGAAGGCCTCTACGCGTATCACGCGATGATGTCGAACCAGACCCTCTACGATACCGCTGCCGGCAACGAGGTGTCCTTCATCCTGGCTATGCAACAGATCGCAAGTTCGGGTCTGAGTCTGAATCCCTCCCTCGGCCTGGCGTACCTGGTACCTCGCCAGGGGAAAGTCATTGCCGACATCAGCTATCGCGGGCTCATGAAAATTGCCACTGACTCGCGCGCCGTGGATCTGGTGGTAGCCGAGGCCGTCTACGCCGGCGATCGCTTCATC…
	R41	A0A3D9K848_9PSED	1025	ATGAACGCCCAGACCCAGATCGCGGCTGTGCCGATGGATACTTCGCCCACCGGCCTGATCCTGAACCGTGACAGCATGCAGAGCATGACCGAGTTGGCAGGCATCATGGCAGGTGGGAAGACCACACTCCCTAAACACTTCCATGGTAACACGGCCGACTGTATGGCGGTCATCATGCAGTCGATGCAGTGGGGCATGAACCCCTTTCAAGTCGCCCAAAAAACCTTTATTGTAAACGGTGGCCAGCTGAGCTATGAGGCACAGCTGGTGAACGCCGTGATCACAACTCGCGCGCCAACCATCGACCGCATCCATTACGAGTGGTTCGGTGACTGGGACAAGATTATCGGTAACTTCCGCGAGATCGAATCGAAGAAACAAACCGACGATCATGGCCAG…
	R42	A0A3E1UND4_PSEPU	989	ATGAGCCAGGCCGTCGCCATTATCTCCCAGGACATCTATGCACAGCGCAACCAATTTGCGAACGTCCTGACCGATCGCTCGCTGAACTTCGAACGCGAGGCCGAATTCGCCATTCAGGTGATCACCTCCAGCGAATACGCGACGAAAGTGGCCATGCAGAACCGCCAAAGCGTCGCTAACGCTATCACCAACATTGCTGCCATCGGCATTAGCCTGAACCCAGCAAAGAAACAGGCGTACCTCGTCCCGCGCGACGGCCGTATCTGTTTGGATATTTCCTACATTGGTTTGATGGATCTGGCTATGAGCACGGGTGCAATCCGGTGGGCGCAGGCGGAACTGGTATACGCCGCAGACGCCTTCTCCCTGAACGGCTTCGATAAGCCGCCAACCCACAGC…
	R43	A0A3M6ENZ4_9PSED	1001	ATGACCCAACAGACAACCAGTCTGGCGCAGATGCAAACCTCGGCCGTCGCCAAGCCGAAAAGTAACATGCCAATGGGCTTTCTCACGAGTGAGGGCTTTGACCAATTGCTGCGCGTCAGCAACATGTTGGCCTCCTCGACTATGGTTCCGGTGGCCTACCGCAAGTGGAAGGAGGTGAAGCAATTCGGCGAAGTGACCGGCTTTGTCGAGAACACCGCAGCCATCGCTAACTGCGCCGTGGCGCTGAATATGGCTCAGCGCATGAACGCTGACCCCCTCATGATCATGCAAAACCTGCACATTATCGAGGGGCGTCCGTCGTGGTCCTCGGCGTTTATTATCGCTAGCATCAACTCCTGTGGTCGCTACAGCAGTCTGCGGTTCGTGCTGGGCGAACCA…
	R44	A0A481UYM2_9CAUD	935	ATGAGCGCCACGGCCCTGAAGGCCGCTGCCACAGGCAACGTCGCCAATAACGGGCAGCCGAAGACCCTGGCCCATCTGATGACGGACCCTAAGATCAAGGCTCAGATGGCGCTGGCCCTGCCGAAGCACATGACCGCCGACCGCCTGGCGCGGATCGCGTTGACCGAAATCCGCAAGGTCCCCGCCCTGGCTAAGTGCAATCAAGAAAGCTTCCTGGGCGCTGTCATGCAGTGCGCCCAGCTCGGCCTGGAACCGGGCAATGCGCTGGGCCACGCCTACCTGCTCCCGTTCGGCAATGGGAAGGCTAAGGACGGCCTGAGTAATGTGCAGCTGATTATCGGTTATCGCGGTATGATTGATTTGGCCCGCCGTTCCGGCCAAATTGTGAGTCTGACTGCG…
	R45	A0A4V8DUW3_PSEAI	1040	ATGAGCGAACCGACCCAGCTGGAACAACTGAAGACGAGCGCCGTCGCCCGCTCGACGAATGATGCGCCTATGAGCCTCCTGACCGGCGCCGGCTTCGACCAGATCCAGCGTGTCGCCAAAGCGCTCTCGGCCAGCACCCTGGTGCCGGTGCAATACCGCGCCTTCGCCGAGGTGAAAGAATACGGCAAGGTAACCGGGTACACGCCGAACGGCGCGGGTTTGCCAAACTGTATCGTGGCTCTGAACATGGCACAGCGCATGGGCGCCGATCCGCTGATGGTGATGCAGAACCTGTACGTCATCGAAGGTCGTCCGTCCTGGTCCTCGCAGTTCATCATTGCGTCCATCAACTCCTGCGGGCGCTTCAACCCTCTCCGCTACGATCTGAGCCAGCCGGGG…
	R46	A0A502HNG4_9PSED	1049	ATGAAGAATACCGAACAGCAAAGTACCGCCGTACAGGCCTTCACTGAGCCAAGCCGCAACGCGGCCAGCCTCATCTTGGACCCTGTCTCGATGAAGGCCATGACCGACTTGGCTGATCTGATGGCCAACGGCAAGACCTCGCTCCCGGCCCACTTCCGGGGCAATAGCGCAGACTGTATGGCAATCATTATCCAGAGTATGCAGTGGCAAATGAACCCCTTCGCTGTCGCCCAGAAGACCTATATCGTTAACGGTGGCCAGCTGAGCTATGAGGCCCAGCTGATTAATGCGGTGATCACGTCGCGTGCGCCTACGGAAGATCGCCTGAACTACGAGTGGTTCGGTGATTGGCCGAAGATTCTGGGCAACTTCCGCGTCTACAAGTCGGATAAAAAGAAA…
	R47	A0A562PRM4_9PSED	1079	ATGGCGACCCAGACCGTGCAAAACGTGGAAAATCTGTCCGAAGCCAAGGGCAAAAAGCTCCTGACGCGCGTGGCGGAACGCTACGGCGTGGACGAGGCGAAGCTGATGACGACCTTGAAAGCCACCGCCTTTAAACAGCGTAACGGCAGCGGGCCGACGAACGAGCAAATGATGGCCCTGATGATCGTCGCCGAACAGTACCAGCTGAACCCGTTTACTAAGGAGATCTACGCGTTCCCTGATCGGAATAACGGCATCGTGCCGGTAGTGGGCGTAGACGGCTGGAGCCGCATCGTGAACAGTCACCCTGAGTACCAGGGTATGACTTTCAACTACTCGGCATCGATGGTGCGCCCGGATGGCGCAAAGGTAGATGCGCATGAGTGGATCGAATGCGTG…
	R48	F2KJJ8_PSEBN	1013	ATGAACGCCTCCACGCAACTGAGCGCTATCAGCACTGATTTCGCCAGTCCCACGGCGCTGATCCTGAATCGCGAATCGATGCAGTCCATGACCGACCTGGCAGCTATGATGGCCGGTGGGAAGACCGCTGTGCCGCAGCATTTCCGGGGGAACCAGGCCGACTGCATGGCAATCGTCATGCAGTCGATGCAGTGGGGCATCAGTCCATTTGCTGTGGCCCAGAAGACGCACGTGACCCAGGGCGGTGCCTTGGGCTATGAGGCCCAGCTGATCAACGCAGTTGTCATCAGTCGCGCCCCCATCCAGGGCCGTCCAGAATACGAATATCTGGGCGATTGGGATAAGATCCTGGGCCGTGTGAACGAAAACAAGAGCGATAAAGGCGGTAAGTATTACACT…
	R49	A0A1B3B6Q8_PSEAI	1076	ATGGTGAGTAGCAACCGCTCCTTCGTCAATTGGCGGAACACGATGTCGGATAACAAAAGTCTGGTTACCCGCATCGCAAGTCGCTTCGGGGTCGACACCCGCAAATTCTACGAAACCCTGAAAGCTACCGCTTTCAAGCAGCGGGACGGTTCGGCGCCTACCGACGAGCAAATGATGACGTTGCTGATCGTGGCCGAACAGTACGGTCTGAACCCGTTCACGCGGGAGATCTACGCCTTTCCGGACAAGCAGAACGGCATTATCCCCGTGGTCGGTGTGGACGGCTGGAGCCGCATTATCAACGAACACCCTCAGTACGACGGTGTGGAGTTCGTGTACAGCGACAAGATGGTGCGTATGCAAGGTGCCAAAGTGGACTGCCCCGAATGGATTGAGTGC…
	Rec2	Rec2 (PppERF)	804	ATGAGCAATGCAGCCTTGGCCGAACGGCAGAATGAAACCCAGCTTCTGGACGCTCCCGCCGGAGCGGTACAAGCCACCGAATCGTCCATGATGATTCAAATGATTCAACGCGCCGCGGCTGACCCGGCAGTGGACGTCGACAAGATGGAGCGCCTGATGCAGATGCACGAGCGCTTTGTCGACCGCCAAGCCTCGGCTGCTTTCAACGCTGCCATGGTCCGCGCACAACGGCGGATAAAACCGGTTGCCCGACGGGCGCTTAATGTTCAGACCAATAGCACCTACGCCCGACTGGAAGACATCGACCGAGAGATCAGCCCGATCTTCACTGAAGAAGGTTTCTCGCTTTCGTTCGGTACCGGCGACTCCCATCTGGCTGGTTACATTCGGGTGATTTGC…
	Lambda redβ	Lambda redβ	1885	ATGGATATTAATACTGAAACTGAGATCAAGCAAAAGCATTCACTAACCCCCTTTCCTGTTTTCCTAATCAGCCCGGCATTTCGCGGGCGATATTTTCACAGCTATTTCAGGAGTTCAGCCATGAACGCTTATTACATTCAGGATCGTCTTGAGGCTCAGAGCTGGGCGCGTCACTACCAGCAGCTCGCCCGTGAAGAGAAAGAGGCAGAACTGGCAGACGACATGGAAAAAGGCCTGCCCCAGCACCTGTTTGAATCGCTATGCATCGATCATTTGCAACGCCACGGGGCCAGCAAAAAATCCATTACCCGTGCGTTTGATGACGATGTTGAGTTTCAGGAGCGCATGGCAGAACACATCCGGTACATGGTTGAAACCATTGCTCACCACCAGGTTGAT…
	PapRecT	PapRecT	747	ATGGGTACTGCTCTAACGCCGTTATTAACCAAGTTTGCCACCCGCTATGAGATGGGAACTACCCCCGAAGAGGTCGCTAATACGCTGAAACAGACTTGTTTCAAGGGCCAAGTGAACGATAGTCAGATGGTAGCCCTTTTGATCGTTGCGGATCAATATAAGCTCAATCCATTCACAAAAGAGCTCTACGCGTTCCCTGACAAAAATAATGGTATTGTTCCAGTTGTGGGAGTCGATGGTTGGGCTAGAATTATTAACGAGAATCCCCAGTTTGATGGGATGGAATTCAGTATGGATCAACAGGGAACTGAATGCACTTGTAAAATTTACCGCAAAGACCGCTCGCACGCCATCAGCGCCACCGAGTACATGGCTGAGTGCAAAAGGAACACTCAACCT…

## Sheet: S6. Strains
	Organism	Strain	Characteristics	Experiment used	Source
	Escherichia coli	DH5α	Wild type strain	Cloning purposes	In house
	Escherichia coli	DH5α	With plasmid pSEVA2514mutLE36KPP Recombinase 1	Cloning purposes	This work
	Escherichia coli	DH5α	With plasmid pSEVA2514mutLE36KPP Recombinase 2	Cloning purposes	This work
	Escherichia coli	DH5α	With plasmid pSEVA2514mutLE36KPP Recombinase 3	Cloning purposes	This work
	Escherichia coli	DH5α	With plasmid pSEVA2514mutLE36KPP Recombinase 4	Cloning purposes	This work
	Escherichia coli	DH5α	With plasmid pSEVA2514mutLE36KPP Recombinase 5	Cloning purposes	This work
	Escherichia coli	DH5α	With plasmid pSEVA2514mutLE36KPP Recombinase 6	Cloning purposes	This work
	Escherichia coli	DH5α	With plasmid pSEVA2514mutLE36KPP Recombinase 7	Cloning purposes	This work
	Escherichia coli	DH5α	With plasmid pSEVA2514mutLE36KPP Recombinase 8	Cloning purposes	This work
	Escherichia coli	DH5α	With plasmid pSEVA2514mutLE36KPP Recombinase 9	Cloning purposes	This work
	Escherichia coli	DH5α	With plasmid pSEVA2514mutLE36KPP Recombinase 10	Cloning purposes	This work
	Escherichia coli	DH5α	With plasmid pSEVA2514mutLE36KPP Recombinase 11	Cloning purposes	This work
	Escherichia coli	DH5α	With plasmid pSEVA2514mutLE36KPP Recombinase 12	Cloning purposes	This work
	Escherichia coli	DH5α	With plasmid pSEVA2514mutLE36KPP Recombinase 13	Cloning purposes	This work
	Escherichia coli	DH5α	With plasmid pSEVA2514mutLE36KPP Recombinase 14	Cloning purposes	This work
	Escherichia coli	DH5α	With plasmid pSEVA2514mutLE36KPP Recombinase 15	Cloning purposes	This work
	Escherichia coli	DH5α	With plasmid pSEVA2514mutLE36KPP Recombinase 16	Cloning purposes	This work
	Escherichia coli	DH5α	With plasmid pSEVA2514mutLE36KPP Recombinase 17	Cloning purposes	This work
	Escherichia coli	DH5α	With plasmid pSEVA2514mutLE36KPP Recombinase 18	Cloning purposes	This work
	Escherichia coli	DH5α	With plasmid pSEVA2514mutLE36KPP Recombinase 19	Cloning purposes	This work
	Escherichia coli	DH5α	With plasmid pSEVA2514mutLE36KPP Recombinase 20	Cloning purposes	This work
	Escherichia coli	DH5α	With plasmid pSEVA2514mutLE36KPP Recombinase 21	Cloning purposes	This work
	Escherichia coli	DH5α	With plasmid pSEVA2514mutLE36KPP Recombinase 22	Cloning purposes	This work
	Escherichia coli	DH5α	With plasmid pSEVA2514mutLE36KPP Recombinase 23	Cloning purposes	This work
	Escherichia coli	DH5α	With plasmid pSEVA2514mutLE36KPP Recombinase 24	Cloning purposes	This work
	Escherichia coli	DH5α	With plasmid pSEVA2514mutLE36KPP Recombinase 25	Cloning purposes	This work
	Escherichia coli	DH5α	With plasmid pSEVA2514mutLE36KPP Recombinase 26	Cloning purposes	This work
	Escherichia coli	DH5α	With plasmid pSEVA2514mutLE36KPP Recombinase 27	Cloning purposes	This work
	Escherichia coli	DH5α	With plasmid pSEVA2514mutLE36KPP Recombinase 28	Cloning purposes	This work
	Escherichia coli	DH5α	With plasmid pSEVA2514mutLE36KPP Recombinase 29	Cloning purposes	This work
	Escherichia coli	DH5α	With plasmid pSEVA2514mutLE36KPP Recombinase 30	Cloning purposes	This work
	Escherichia coli	DH5α	With plasmid pSEVA2514mutLE36KPP Recombinase 31	Cloning purposes	This work
	Escherichia coli	DH5α	With plasmid pSEVA2514mutLE36KPP Recombinase 32	Cloning purposes	This work
	Escherichia coli	DH5α	With plasmid pSEVA2514mutLE36KPP Recombinase 33	Cloning purposes	This work
	Escherichia coli	DH5α	With plasmid pSEVA2514mutLE36KPP Recombinase 34	Cloning purposes	This work
	Escherichia coli	DH5α	With plasmid pSEVA2514mutLE36KPP Recombinase 35	Cloning purposes	This work
	Escherichia coli	DH5α	With plasmid pSEVA2514mutLE36KPP Recombinase 36	Cloning purposes	This work
	Escherichia coli	DH5α	With plasmid pSEVA2514mutLE36KPP Recombinase 37	Cloning purposes	This work
	Escherichia coli	DH5α	With plasmid pSEVA2514mutLE36KPP Recombinase 38	Cloning purposes	This work
	Escherichia coli	DH5α	With plasmid pSEVA2514mutLE36KPP Recombinase 39	Cloning purposes	This work
	Escherichia coli	DH5α	With plasmid pSEVA2514mutLE36KPP Recombinase 40	Cloning purposes	This work
	Escherichia coli	DH5α	With plasmid pSEVA2514mutLE36KPP Recombinase 41	Cloning purposes	This work
	Escherichia coli	DH5α	With plasmid pSEVA2514mutLE36KPP Recombinase 42	Cloning purposes	This work
	Escherichia coli	DH5α	With plasmid pSEVA2514mutLE36KPP Recombinase 43	Cloning purposes	This work
	Escherichia coli	DH5α	With plasmid pSEVA2514mutLE36KPP Recombinase 44	Cloning purposes	This work
	Escherichia coli	DH5α	With plasmid pSEVA2514mutLE36KPP Recombinase 45	Cloning purposes	This work
	Escherichia coli	DH5α	With plasmid pSEVA2514mutLE36KPP Recombinase 46	Cloning purposes	This work
	Escherichia coli	DH5α	With plasmid pSEVA2514mutLE36KPP Recombinase 47	Cloning purposes	This work
	Escherichia coli	DH5α	With plasmid pSEVA2514mutLE36KPP Recombinase 48	Cloning purposes	This work
	Escherichia coli	DH5α	With plasmid pSEVA2514mutLE36KPP Recombinase 49	Cloning purposes	This work
	Escherichia coli	DH5α	With plasmid pSEVA6514mutLE36KPP Recombinase 8	Cloning purposes	This work
	Escherichia coli	DH5α	With plasmid pSEVA6514mutLE36KPP Recombinase 9	Cloning purposes	This work
	Escherichia coli	DH5α	With plasmid pSEVA6514mutLE36KPP Recombinase 12	Cloning purposes	This work
	Escherichia coli	DH5α	With plasmid pSEVA6514mutLE36KPP Recombinase 35	Cloning purposes	This work
	Escherichia coli	DH5α	With plasmid pSEVA6514mutLE36KPP Recombinase 47	Cloning purposes	This work
	Escherichia coli	DH5α	With plasmid pSEVA2514 R9-Rec2-R12-R47-PapRecT-mutLE36K	Cloning purposes	This work
	Escherichia coli	DH5α	With plasmid pSEVA6514 R9-Rec2-R12-R47-PapRecT-mutLE36K	Cloning purposes	This work
	Pseudomonas putida	KT2440	Wild type strain	Cloning purposes	In house
	Pseudomonas putida	KT2440	With plasmid pSEVA2514mutLE36KPP recombinase 1	Recombineering	This work
	Pseudomonas putida	KT2440	With plasmid pSEVA2514mutLE36KPP recombinase 2	Recombineering	This work
	Pseudomonas putida	KT2440	With plasmid pSEVA2514mutLE36KPP recombinase 3	Recombineering	This work
	Pseudomonas putida	KT2440	With plasmid pSEVA2514mutLE36KPP recombinase 4	Recombineering	This work
	Pseudomonas putida	KT2440	With plasmid pSEVA2514mutLE36KPP recombinase 5	Recombineering	This work
	Pseudomonas putida	KT2440	With plasmid pSEVA2514mutLE36KPP recombinase 6	Recombineering	This work
	Pseudomonas putida	KT2440	With plasmid pSEVA2514mutLE36KPP recombinase 7	Recombineering	This work
	Pseudomonas putida	KT2440	With plasmid pSEVA2514mutLE36KPP recombinase 8	Recombineering	This work
	Pseudomonas putida	KT2440	With plasmid pSEVA2514mutLE36KPP recombinase 9	Recombineering	This work
	Pseudomonas putida	KT2440	With plasmid pSEVA2514mutLE36KPP recombinase 10	Recombineering	This work
	Pseudomonas putida	KT2440	With plasmid pSEVA2514mutLE36KPP recombinase 11	Recombineering	This work
	Pseudomonas putida	KT2440	With plasmid pSEVA2514mutLE36KPP recombinase 12	Recombineering	This work
	Pseudomonas putida	KT2440	With plasmid pSEVA2514mutLE36KPP recombinase 13	Recombineering	This work
	Pseudomonas putida	KT2440	With plasmid pSEVA2514mutLE36KPP recombinase 14	Recombineering	This work
	Pseudomonas putida	KT2440	With plasmid pSEVA2514mutLE36KPP recombinase 15	Recombineering	This work
	Pseudomonas putida	KT2440	With plasmid pSEVA2514mutLE36KPP recombinase 16	Recombineering	This work
	Pseudomonas putida	KT2440	With plasmid pSEVA2514mutLE36KPP recombinase 17	Recombineering	This work
	Pseudomonas putida	KT2440	With plasmid pSEVA2514mutLE36KPP recombinase 18	Recombineering	This work
	Pseudomonas putida	KT2440	With plasmid pSEVA2514mutLE36KPP recombinase 19	Recombineering	This work
	Pseudomonas putida	KT2440	With plasmid pSEVA2514mutLE36KPP recombinase 20	Recombineering	This work
	Pseudomonas putida	KT2440	With plasmid pSEVA2514mutLE36KPP recombinase 21	Recombineering	This work
	Pseudomonas putida	KT2440	With plasmid pSEVA2514mutLE36KPP recombinase 22	Recombineering	This work
	Pseudomonas putida	KT2440	With plasmid pSEVA2514mutLE36KPP recombinase 23	Recombineering	This work
	Pseudomonas putida	KT2440	With plasmid pSEVA2514mutLE36KPP recombinase 24	Recombineering	This work
	Pseudomonas putida	KT2440	With plasmid pSEVA2514mutLE36KPP recombinase 25	Recombineering	This work
	Pseudomonas putida	KT2440	With plasmid pSEVA2514mutLE36KPP recombinase 26	Recombineering	This work
	Pseudomonas putida	KT2440	With plasmid pSEVA2514mutLE36KPP recombinase 27	Recombineering	This work
	Pseudomonas putida	KT2440	With plasmid pSEVA2514mutLE36KPP recombinase 28	Recombineering	This work
	Pseudomonas putida	KT2440	With plasmid pSEVA2514mutLE36KPP recombinase 29	Recombineering	This work
	Pseudomonas putida	KT2440	With plasmid pSEVA2514mutLE36KPP recombinase 30	Recombineering	This work
	Pseudomonas putida	KT2440	With plasmid pSEVA2514mutLE36KPP recombinase 31	Recombineering	This work
	Pseudomonas putida	KT2440	With plasmid pSEVA2514mutLE36KPP recombinase 32	Recombineering	This work
	Pseudomonas putida	KT2440	With plasmid pSEVA2514mutLE36KPP recombinase 33	Recombineering	This work
	Pseudomonas putida	KT2440	With plasmid pSEVA2514mutLE36KPP recombinase 34	Recombineering	This work
	Pseudomonas putida	KT2440	With plasmid pSEVA2514mutLE36KPP recombinase 35	Recombineering	This work
	Pseudomonas putida	KT2440	With plasmid pSEVA2514mutLE36KPP recombinase 36	Recombineering	This work
	Pseudomonas putida	KT2440	With plasmid pSEVA2514mutLE36KPP recombinase 37	Recombineering	This work
	Pseudomonas putida	KT2440	With plasmid pSEVA2514mutLE36KPP recombinase 38	Recombineering	This work
	Pseudomonas putida	KT2440	With plasmid pSEVA2514mutLE36KPP recombinase 39	Recombineering	This work
	Pseudomonas putida	KT2440	With plasmid pSEVA2514mutLE36KPP recombinase 40	Recombineering	This work
	Pseudomonas putida	KT2440	With plasmid pSEVA2514mutLE36KPP recombinase 41	Recombineering	This work
	Pseudomonas putida	KT2440	With plasmid pSEVA2514mutLE36KPP recombinase 42	Recombineering	This work
	Pseudomonas putida	KT2440	With plasmid pSEVA2514mutLE36KPP recombinase 43	Recombineering	This work
	Pseudomonas putida	KT2440	With plasmid pSEVA2514mutLE36KPP recombinase 44	Recombineering	This work
	Pseudomonas putida	KT2440	With plasmid pSEVA2514mutLE36KPP recombinase 45	Recombineering	This work
	Pseudomonas putida	KT2440	With plasmid pSEVA2514mutLE36KPP recombinase 46	Recombineering	This work
	Pseudomonas putida	KT2440	With plasmid pSEVA2514mutLE36KPP recombinase 47	Recombineering	This work
	Pseudomonas putida	KT2440	With plasmid pSEVA2514mutLE36KPP recombinase 48	Recombineering	This work
	Pseudomonas putida	KT2440	With plasmid pSEVA2514mutLE36KPP recombinase 49	Recombineering	This work
	Pseudomonas putida	KT2440	With plasmid pSEVA2514mutLE36KPP with no extra insert, empty plasmid, control 1	Recombineering	This work
	Pseudomonas putida	KT2440	With plasmid pSEVA2514mutLE36KPP Control Rec2, control 2	Recombineering	This work
	Pseudomonas putida	KT2440	With plasmid pSEVA2514mutLE36KPP Lambda red, control 3	Recombineering	This work
	Pseudomonas putida	KT2440	With plasmid pSEVA2514mutLE36KPP PapRecT, control 4	Recombineering	This work
	Pseudomonas putida	KT2440	With plasmid pSEVA2514 R9-Rec2-R12-R47-PapRecT-mutLE36K	Recombineering	This work
	Pseudomonas taiwanensis	VLB120	Wild type strain	Cloning purposes	Lars Blank
	Pseudomonas taiwanensis	VLB120	With plasmid pSEVA2514mutLE36KPP recombinase 1	Recombineering	This work
	Pseudomonas taiwanensis	VLB120	With plasmid pSEVA2514mutLE36KPP recombinase 2	Recombineering	This work
	Pseudomonas taiwanensis	VLB120	With plasmid pSEVA2514mutLE36KPP recombinase 3	Recombineering	This work
	Pseudomonas taiwanensis	VLB120	With plasmid pSEVA2514mutLE36KPP recombinase 4	Recombineering	This work
	Pseudomonas taiwanensis	VLB120	With plasmid pSEVA2514mutLE36KPP recombinase 5	Recombineering	This work
	Pseudomonas taiwanensis	VLB120	With plasmid pSEVA2514mutLE36KPP recombinase 6	Recombineering	This work
	Pseudomonas taiwanensis	VLB120	With plasmid pSEVA2514mutLE36KPP recombinase 7	Recombineering	This work
	Pseudomonas taiwanensis	VLB120	With plasmid pSEVA2514mutLE36KPP recombinase 8	Recombineering	This work
	Pseudomonas taiwanensis	VLB120	With plasmid pSEVA2514mutLE36KPP recombinase 9	Recombineering	This work
	Pseudomonas taiwanensis	VLB120	With plasmid pSEVA2514mutLE36KPP recombinase 10	Recombineering	This work
	Pseudomonas taiwanensis	VLB120	With plasmid pSEVA2514mutLE36KPP recombinase 11	Recombineering	This work
	Pseudomonas taiwanensis	VLB120	With plasmid pSEVA2514mutLE36KPP recombinase 12	Recombineering	This work
	Pseudomonas taiwanensis	VLB120	With plasmid pSEVA2514mutLE36KPP recombinase 13	Recombineering	This work
	Pseudomonas taiwanensis	VLB120	With plasmid pSEVA2514mutLE36KPP recombinase 14	Recombineering	This work
	Pseudomonas taiwanensis	VLB120	With plasmid pSEVA2514mutLE36KPP recombinase 15	Recombineering	This work
	Pseudomonas taiwanensis	VLB120	With plasmid pSEVA2514mutLE36KPP recombinase 16	Recombineering	This work
	Pseudomonas taiwanensis	VLB120	With plasmid pSEVA2514mutLE36KPP recombinase 17	Recombineering	This work
	Pseudomonas taiwanensis	VLB120	With plasmid pSEVA2514mutLE36KPP recombinase 18	Recombineering	This work
	Pseudomonas taiwanensis	VLB120	With plasmid pSEVA2514mutLE36KPP recombinase 19	Recombineering	This work
	Pseudomonas taiwanensis	VLB120	With plasmid pSEVA2514mutLE36KPP recombinase 20	Recombineering	This work
	Pseudomonas taiwanensis	VLB120	With plasmid pSEVA2514mutLE36KPP recombinase 21	Recombineering	This work
	Pseudomonas taiwanensis	VLB120	With plasmid pSEVA2514mutLE36KPP recombinase 22	Recombineering	This work
	Pseudomonas taiwanensis	VLB120	With plasmid pSEVA2514mutLE36KPP recombinase 23	Recombineering	This work
	Pseudomonas taiwanensis	VLB120	With plasmid pSEVA2514mutLE36KPP recombinase 24	Recombineering	This work
	Pseudomonas taiwanensis	VLB120	With plasmid pSEVA2514mutLE36KPP recombinase 25	Recombineering	This work
	Pseudomonas taiwanensis	VLB120	With plasmid pSEVA2514mutLE36KPP recombinase 26	Recombineering	This work
	Pseudomonas taiwanensis	VLB120	With plasmid pSEVA2514mutLE36KPP recombinase 27	Recombineering	This work
	Pseudomonas taiwanensis	VLB120	With plasmid pSEVA2514mutLE36KPP recombinase 28	Recombineering	This work
	Pseudomonas taiwanensis	VLB120	With plasmid pSEVA2514mutLE36KPP recombinase 29	Recombineering	This work
	Pseudomonas taiwanensis	VLB120	With plasmid pSEVA2514mutLE36KPP recombinase 30	Recombineering	This work
	Pseudomonas taiwanensis	VLB120	With plasmid pSEVA2514mutLE36KPP recombinase 31	Recombineering	This work
	Pseudomonas taiwanensis	VLB120	With plasmid pSEVA2514mutLE36KPP recombinase 32	Recombineering	This work
	Pseudomonas taiwanensis	VLB120	With plasmid pSEVA2514mutLE36KPP recombinase 33	Recombineering	This work
	Pseudomonas taiwanensis	VLB120	With plasmid pSEVA2514mutLE36KPP recombinase 34	Recombineering	This work
	Pseudomonas taiwanensis	VLB120	With plasmid pSEVA2514mutLE36KPP recombinase 35	Recombineering	This work
	Pseudomonas taiwanensis	VLB120	With plasmid pSEVA2514mutLE36KPP recombinase 36	Recombineering	This work
	Pseudomonas taiwanensis	VLB120	With plasmid pSEVA2514mutLE36KPP recombinase 37	Recombineering	This work
	Pseudomonas taiwanensis	VLB120	With plasmid pSEVA2514mutLE36KPP recombinase 38	Recombineering	This work
	Pseudomonas taiwanensis	VLB120	With plasmid pSEVA2514mutLE36KPP recombinase 39	Recombineering	This work
	Pseudomonas taiwanensis	VLB120	With plasmid pSEVA2514mutLE36KPP recombinase 40	Recombineering	This work
	Pseudomonas taiwanensis	VLB120	With plasmid pSEVA2514mutLE36KPP recombinase 41	Recombineering	This work
	Pseudomonas taiwanensis	VLB120	With plasmid pSEVA2514mutLE36KPP recombinase 42	Recombineering	This work
	Pseudomonas taiwanensis	VLB120	With plasmid pSEVA2514mutLE36KPP recombinase 43	Recombineering	This work
	Pseudomonas taiwanensis	VLB120	With plasmid pSEVA2514mutLE36KPP recombinase 44	Recombineering	This work
	Pseudomonas taiwanensis	VLB120	With plasmid pSEVA2514mutLE36KPP recombinase 45	Recombineering	This work
	Pseudomonas taiwanensis	VLB120	With plasmid pSEVA2514mutLE36KPP recombinase 46	Recombineering	This work
	Pseudomonas taiwanensis	VLB120	With plasmid pSEVA2514mutLE36KPP recombinase 47	Recombineering	This work
	Pseudomonas taiwanensis	VLB120	With plasmid pSEVA2514mutLE36KPP recombinase 48	Recombineering	This work
	Pseudomonas taiwanensis	VLB120	With plasmid pSEVA2514mutLE36KPP recombinase 49	Recombineering	This work
	Pseudomonas taiwanensis	VLB120	With plasmid pSEVA2514mutLE36KPP with no extra insert, empty plasmid, control 1	Recombineering	This work
	Pseudomonas taiwanensis	VLB120	With plasmid pSEVA2514mutLE36KPP Control Rec2, control 2	Recombineering	This work
	Pseudomonas taiwanensis	VLB120	With plasmid pSEVA2514mutLE36KPP Lambda red, control 3	Recombineering	This work
	Pseudomonas taiwanensis	VLB120	With plasmid pSEVA2514mutLE36KPP PaprecT, control 4	Recombineering	This work
	Pseudomonas taiwanensis	VLB120	With plasmid pSEVA2514 R9-Rec2-R12-R47-PapRecT-mutLE36K	Recombineering	This work
	Pseudomonas fluorescens	SBW25	Wild type strain	Cloning purposes	Xu Cheng
	Pseudomonas fluorescens	SBW25	With plasmid pSEVA2514mutLE36KPP recombinase 1	Recombineering	This work
	Pseudomonas fluorescens	SBW25	With plasmid pSEVA2514mutLE36KPP recombinase 2	Recombineering	This work
	Pseudomonas fluorescens	SBW25	With plasmid pSEVA2514mutLE36KPP recombinase 3	Recombineering	This work
	Pseudomonas fluorescens	SBW25	With plasmid pSEVA2514mutLE36KPP recombinase 4	Recombineering	This work
	Pseudomonas fluorescens	SBW25	With plasmid pSEVA2514mutLE36KPP recombinase 5	Recombineering	This work
	Pseudomonas fluorescens	SBW25	With plasmid pSEVA2514mutLE36KPP recombinase 6	Recombineering	This work
	Pseudomonas fluorescens	SBW25	With plasmid pSEVA2514mutLE36KPP recombinase 7	Recombineering	This work
	Pseudomonas fluorescens	SBW25	With plasmid pSEVA2514mutLE36KPP recombinase 8	Recombineering	This work
	Pseudomonas fluorescens	SBW25	With plasmid pSEVA2514mutLE36KPP recombinase 9	Recombineering	This work
	Pseudomonas fluorescens	SBW25	With plasmid pSEVA2514mutLE36KPP recombinase 10	Recombineering	This work
	Pseudomonas fluorescens	SBW25	With plasmid pSEVA2514mutLE36KPP recombinase 11	Recombineering	This work
	Pseudomonas fluorescens	SBW25	With plasmid pSEVA2514mutLE36KPP recombinase 12	Recombineering	This work
	Pseudomonas fluorescens	SBW25	With plasmid pSEVA2514mutLE36KPP recombinase 13	Recombineering	This work
	Pseudomonas fluorescens	SBW25	With plasmid pSEVA2514mutLE36KPP recombinase 14	Recombineering	This work
	Pseudomonas fluorescens	SBW25	With plasmid pSEVA2514mutLE36KPP recombinase 15	Recombineering	This work
	Pseudomonas fluorescens	SBW25	With plasmid pSEVA2514mutLE36KPP recombinase 16	Recombineering	This work
	Pseudomonas fluorescens	SBW25	With plasmid pSEVA2514mutLE36KPP recombinase 17	Recombineering	This work
	Pseudomonas fluorescens	SBW25	With plasmid pSEVA2514mutLE36KPP recombinase 18	Recombineering	This work
	Pseudomonas fluorescens	SBW25	With plasmid pSEVA2514mutLE36KPP recombinase 19	Recombineering	This work
	Pseudomonas fluorescens	SBW25	With plasmid pSEVA2514mutLE36KPP recombinase 20	Recombineering	This work
	Pseudomonas fluorescens	SBW25	With plasmid pSEVA2514mutLE36KPP recombinase 21	Recombineering	This work
	Pseudomonas fluorescens	SBW25	With plasmid pSEVA2514mutLE36KPP recombinase 22	Recombineering	This work
	Pseudomonas fluorescens	SBW25	With plasmid pSEVA2514mutLE36KPP recombinase 23	Recombineering	This work
	Pseudomonas fluorescens	SBW25	With plasmid pSEVA2514mutLE36KPP recombinase 24	Recombineering	This work
	Pseudomonas fluorescens	SBW25	With plasmid pSEVA2514mutLE36KPP recombinase 25	Recombineering	This work
	Pseudomonas fluorescens	SBW25	With plasmid pSEVA2514mutLE36KPP recombinase 26	Recombineering	This work
	Pseudomonas fluorescens	SBW25	With plasmid pSEVA2514mutLE36KPP recombinase 27	Recombineering	This work
	Pseudomonas fluorescens	SBW25	With plasmid pSEVA2514mutLE36KPP recombinase 28	Recombineering	This work
	Pseudomonas fluorescens	SBW25	With plasmid pSEVA2514mutLE36KPP recombinase 29	Recombineering	This work
	Pseudomonas fluorescens	SBW25	With plasmid pSEVA2514mutLE36KPP recombinase 30	Recombineering	This work
	Pseudomonas fluorescens	SBW25	With plasmid pSEVA2514mutLE36KPP recombinase 31	Recombineering	This work
	Pseudomonas fluorescens	SBW25	With plasmid pSEVA2514mutLE36KPP recombinase 32	Recombineering	This work
	Pseudomonas fluorescens	SBW25	With plasmid pSEVA2514mutLE36KPP recombinase 33	Recombineering	This work
	Pseudomonas fluorescens	SBW25	With plasmid pSEVA2514mutLE36KPP recombinase 34	Recombineering	This work
	Pseudomonas fluorescens	SBW25	With plasmid pSEVA2514mutLE36KPP recombinase 35	Recombineering	This work
	Pseudomonas fluorescens	SBW25	With plasmid pSEVA2514mutLE36KPP recombinase 36	Recombineering	This work
	Pseudomonas fluorescens	SBW25	With plasmid pSEVA2514mutLE36KPP recombinase 37	Recombineering	This work
	Pseudomonas fluorescens	SBW25	With plasmid pSEVA2514mutLE36KPP recombinase 38	Recombineering	This work
	Pseudomonas fluorescens	SBW25	With plasmid pSEVA2514mutLE36KPP recombinase 39	Recombineering	This work
	Pseudomonas fluorescens	SBW25	With plasmid pSEVA2514mutLE36KPP recombinase 40	Recombineering	This work
	Pseudomonas fluorescens	SBW25	With plasmid pSEVA2514mutLE36KPP recombinase 41	Recombineering	This work
	Pseudomonas fluorescens	SBW25	With plasmid pSEVA2514mutLE36KPP recombinase 42	Recombineering	This work
	Pseudomonas fluorescens	SBW25	With plasmid pSEVA2514mutLE36KPP recombinase 43	Recombineering	This work
	Pseudomonas fluorescens	SBW25	With plasmid pSEVA2514mutLE36KPP recombinase 44	Recombineering	This work
	Pseudomonas fluorescens	SBW25	With plasmid pSEVA2514mutLE36KPP recombinase 45	Recombineering	This work
	Pseudomonas fluorescens	SBW25	With plasmid pSEVA2514mutLE36KPP recombinase 46	Recombineering	This work
	Pseudomonas fluorescens	SBW25	With plasmid pSEVA2514mutLE36KPP recombinase 47	Recombineering	This work
	Pseudomonas fluorescens	SBW25	With plasmid pSEVA2514mutLE36KPP recombinase 48	Recombineering	This work
	Pseudomonas fluorescens	SBW25	With plasmid pSEVA2514mutLE36KPP recombinase 49	Recombineering	This work
	Pseudomonas fluorescens	SBW25	With plasmid pSEVA2514mutLE36KPP with no extra insert, empty plasmid, control 1	Recombineering	This work
	Pseudomonas fluorescens	SBW25	With plasmid pSEVA2514mutLE36KPP Control Rec2, control 2	Recombineering	This work
	Pseudomonas fluorescens	SBW25	With plasmid pSEVA2514mutLE36KPP Lambda red, control 3	Recombineering	This work
	Pseudomonas fluorescens	SBW25	With plasmid pSEVA2514mutLE36KPP PaprecT, control 4	Recombineering	This work
	Pseudomonas fluorescens	SBW25	With plasmid pSEVA2514 R9-Rec2-R12-R47-PapRecT-mutLE36K	Recombineering	This work
	Pseudomonas aeruginosa	PAO1	Wild type strain	Cloning purposes	Janneke Elzinga
	Pseudomonas aeruginosa	PAO1	With plasmid pSEVA6514mutLE36KPP recombinase 8	Recombineering	This work
	Pseudomonas aeruginosa	PAO1	With plasmid pSEVA6514mutLE36KPP recombinase 9	Recombineering	This work
	Pseudomonas aeruginosa	PAO1	With plasmid pSEVA6514mutLE36KPP recombinase 12	Recombineering	This work
	Pseudomonas aeruginosa	PAO1	With plasmid pSEVA6514mutLE36KPP recombinase 35	Recombineering	This work
	Pseudomonas aeruginosa	PAO1	With plasmid pSEVA6514mutLE36KPP recombinase 47	Recombineering	This work
	Pseudomonas aeruginosa	PAO1	With plasmid pSEVA6514mutLE36KPP Control Rec2	Recombineering	This work
	Pseudomonas aeruginosa	PAO1	With plasmid pSEVA6514mutLE36KPP PapRecT control	Recombineering	This work
	Pseudomonas aeruginosa	PAO1	With plasmid pSEVA6514mutLE36KPP Lambda Red control	Recombineering	This work
	Pseudomonas aeruginosa	PAO1	With plasmid pSEVA6514 R9-Rec2-R12-R47-PapRecT-mutLE36K	Recombineering	This work

## Sheet: S7. Plasmids
	Plasmid ID	Description	Experiment used	Source
	pSEVA2514-Rec2-mutLE36KPP	Plasmid SEVA2514 with Rec2 Recombinase and mutLE36KPP. Kanamycin resistance.	Recombineering experiments	In-house
	pSEVA2514-PapRecT-mutLE36KPP	Plasmid SEVA2514 with PapRecT Recombinase and mutLE36KPP. Kanamycin resistance.	Recombineering experiments	In-house
	pSEVA2514-LambdaRed-mutLE36KPP	Plasmid SEVA2514 with the lambda red recombineering system and mutLE36KPP. Kanamycin resistance.	Recombineering experiments	In-house
	pSEVA2514mutLE36KPP	Plasmid SEVA2514 with mutLE36KPP. Kanamycin resistance.	Recombineering experiments	In-house
	pSEVA2514-R1-mutLE36KPP	Plasmid SEVA2514 with R1 Recombinase and mutLE36KPP. Kanamycin resistance.	Recombineering experiments	This study
	pSEVA2514-R2-mutLE36KPP	Plasmid SEVA2514 with R2 Recombinase and mutLE36KPP. Kanamycin resistance.	Recombineering experiments	This study
	pSEVA2514-R3-mutLE36KPP	Plasmid SEVA2514 with R3 Rec+C12ombinase and mutLE36KPP. Kanamycin resistance.	Recombineering experiments	This study
	pSEVA2514-R4-mutLE36KPP	Plasmid SEVA2514 with R4 Recombinase and mutLE36KPP. Kanamycin resistance.	Recombineering experiments	This study
	pSEVA2514-R5-mutLE36KPP	Plasmid SEVA2514 with R5 Recombinase and mutLE36KPP. Kanamycin resistance.	Recombineering experiments	This study
	pSEVA2514-R6-mutLE36KPP	Plasmid SEVA2514 with R6 Recombinase and mutLE36KPP. Kanamycin resistance.	Recombineering experiments	This study
	pSEVA2514-R7-mutLE36KPP	Plasmid SEVA2514 with R7 Recombinase and mutLE36KPP. Kanamycin resistance.	Recombineering experiments	This study
	pSEVA2514-R8-mutLE36KPP	Plasmid SEVA2514 with R8 Recombinase and mutLE36KPP. Kanamycin resistance.	Recombineering experiments	This study
	pSEVA2514-R9-mutLE36KPP	Plasmid SEVA2514 with R9 Recombinase and mutLE36KPP. Kanamycin resistance.	Recombineering experiments	This study
	pSEVA2514-R10-mutLE36KPP	Plasmid SEVA2514 with R10 Recombinase and mutLE36KPP. Kanamycin resistance.	Recombineering experiments	This study
	pSEVA2514-R11-mutLE36KPP	Plasmid SEVA2514 with R11 Recombinase and mutLE36KPP. Kanamycin resistance.	Recombineering experiments	This study
	pSEVA2514-R12-mutLE36KPP	Plasmid SEVA2514 with R12 Recombinase and mutLE36KPP. Kanamycin resistance.	Recombineering experiments	This study
	pSEVA2514-R13-mutLE36KPP	Plasmid SEVA2514 with R13 Recombinase and mutLE36KPP. Kanamycin resistance.	Recombineering experiments	This study
	pSEVA2514-R14-mutLE36KPP	Plasmid SEVA2514 with R14 Recombinase and mutLE36KPP. Kanamycin resistance.	Recombineering experiments	This study
	pSEVA2514-R15-mutLE36KPP	Plasmid SEVA2514 with R15 Recombinase and mutLE36KPP. Kanamycin resistance.	Recombineering experiments	This study
	pSEVA2514-R16-mutLE36KPP	Plasmid SEVA2514 with R16 Recombinase and mutLE36KPP. Kanamycin resistance.	Recombineering experiments	This study
	pSEVA2514-R17-mutLE36KPP	Plasmid SEVA2514 with R17 Recombinase and mutLE36KPP. Kanamycin resistance.	Recombineering experiments	This study
	pSEVA2514-R18-mutLE36KPP	Plasmid SEVA2514 with R18 Recombinase and mutLE36KPP. Kanamycin resistance.	Recombineering experiments	This study
	pSEVA2514-R19-mutLE36KPP	Plasmid SEVA2514 with R19 Recombinase and mutLE36KPP. Kanamycin resistance.	Recombineering experiments	This study
	pSEVA2514-R20-mutLE36KPP	Plasmid SEVA2514 with R20 Recombinase and mutLE36KPP. Kanamycin resistance.	Recombineering experiments	This study
	pSEVA2514-R21-mutLE36KPP	Plasmid SEVA2514 with R21 Recombinase and mutLE36KPP. Kanamycin resistance.	Recombineering experiments	This study
	pSEVA2514-R22-mutLE36KPP	Plasmid SEVA2514 with R22 Recombinase and mutLE36KPP. Kanamycin resistance.	Recombineering experiments	This study
	pSEVA2514-R23-mutLE36KPP	Plasmid SEVA2514 with R23 Recombinase and mutLE36KPP. Kanamycin resistance.	Recombineering experiments	This study
	pSEVA2514-R24-mutLE36KPP	Plasmid SEVA2514 with R24 Recombinase and mutLE36KPP. Kanamycin resistance.	Recombineering experiments	This study
	pSEVA2514-R25-mutLE36KPP	Plasmid SEVA2514 with R25 Recombinase and mutLE36KPP. Kanamycin resistance.	Recombineering experiments	This study
	pSEVA2514-R26-mutLE36KPP	Plasmid SEVA2514 with R26 Recombinase and mutLE36KPP. Kanamycin resistance.	Recombineering experiments	This study
	pSEVA2514-R27-mutLE36KPP	Plasmid SEVA2514 with R27 Recombinase and mutLE36KPP. Kanamycin resistance.	Recombineering experiments	This study
	pSEVA2514-R28-mutLE36KPP	Plasmid SEVA2514 with R28 Recombinase and mutLE36KPP. Kanamycin resistance.	Recombineering experiments	This study
	pSEVA2514-R29-mutLE36KPP	Plasmid SEVA2514 with R29 Recombinase and mutLE36KPP. Kanamycin resistance.	Recombineering experiments	This study
	pSEVA2514-R30-mutLE36KPP	Plasmid SEVA2514 with R30 Recombinase and mutLE36KPP. Kanamycin resistance.	Recombineering experiments	This study
	pSEVA2514-R31-mutLE36KPP	Plasmid SEVA2514 with R31 Recombinase and mutLE36KPP. Kanamycin resistance.	Recombineering experiments	This study
	pSEVA2514-R32-mutLE36KPP	Plasmid SEVA2514 with R32 Recombinase and mutLE36KPP. Kanamycin resistance.	Recombineering experiments	This study
	pSEVA2514-R33-mutLE36KPP	Plasmid SEVA2514 with R33 Recombinase and mutLE36KPP. Kanamycin resistance.	Recombineering experiments	This study
	pSEVA2514-R34-mutLE36KPP	Plasmid SEVA2514 with R34 Recombinase and mutLE36KPP. Kanamycin resistance.	Recombineering experiments	This study
	pSEVA2514-R35-mutLE36KPP	Plasmid SEVA2514 with R35 Recombinase and mutLE36KPP. Kanamycin resistance.	Recombineering experiments	This study
	pSEVA2514-R36-mutLE36KPP	Plasmid SEVA2514 with R36 Recombinase and mutLE36KPP. Kanamycin resistance.	Recombineering experiments	This study
	pSEVA2514-R37-mutLE36KPP	Plasmid SEVA2514 with R37 Recombinase and mutLE36KPP. Kanamycin resistance.	Recombineering experiments	This study
	pSEVA2514-R38-mutLE36KPP	Plasmid SEVA2514 with R38 Recombinase and mutLE36KPP. Kanamycin resistance.	Recombineering experiments	This study
	pSEVA2514-R39-mutLE36KPP	Plasmid SEVA2514 with R39 Recombinase and mutLE36KPP. Kanamycin resistance.	Recombineering experiments	This study
	pSEVA2514-R40-mutLE36KPP	Plasmid SEVA2514 with R40 Recombinase and mutLE36KPP. Kanamycin resistance.	Recombineering experiments	This study
	pSEVA2514-R41-mutLE36KPP	Plasmid SEVA2514 with R41 Recombinase and mutLE36KPP. Kanamycin resistance.	Recombineering experiments	This study
	pSEVA2514-R42-mutLE36KPP	Plasmid SEVA2514 with R42 Recombinase and mutLE36KPP. Kanamycin resistance.	Recombineering experiments	This study
	pSEVA2514-R43-mutLE36KPP	Plasmid SEVA2514 with R43 Recombinase and mutLE36KPP. Kanamycin resistance.	Recombineering experiments	This study
	pSEVA2514-R44-mutLE36KPP	Plasmid SEVA2514 with R44 Recombinase and mutLE36KPP. Kanamycin resistance.	Recombineering experiments	This study
	pSEVA2514-R45-mutLE36KPP	Plasmid SEVA2514 with R45 Recombinase and mutLE36KPP. Kanamycin resistance.	Recombineering experiments	This study
	pSEVA2514-R46-mutLE36KPP	Plasmid SEVA2514 with R46 Recombinase and mutLE36KPP. Kanamycin resistance.	Recombineering experiments	This study
	pSEVA2514-R47-mutLE36KPP	Plasmid SEVA2514 with R47 Recombinase and mutLE36KPP. Kanamycin resistance.	Recombineering experiments	This study
	pSEVA2514-R48-mutLE36KPP	Plasmid SEVA2514 with R48 Recombinase and mutLE36KPP. Kanamycin resistance.	Recombineering experiments	This study
	pSEVA2514-R49-mutLE36KPP	Plasmid SEVA2514 with R49 Recombinase and mutLE36KPP. Kanamycin resistance.	Recombineering experiments	This study
	pSEVA6514-R8-mutLE36KPP	Plasmid SEVA6514 with R8 Recombinase and mutLE36KPP. Gentamicin resistance.	Recombineering experiments	This study
	pSEVA6514-R9-mutLE36KPP	Plasmid SEVA6514 with R9 Recombinase and mutLE36KPP. Gentamicin resistance.	Recombineering experiments	This study
	pSEVA6514-R12-mutLE36KPP	Plasmid SEVA6514 with R12 Recombinase and mutLE36KPP. Gentamicin resistance.	Recombineering experiments	This study
	pSEVA6514-R35-mutLE36KPP	Plasmid SEVA6514 with R35 Recombinase and mutLE36KPP. Gentamicin resistance.	Recombineering experiments	This study
	pSEVA6514-R47-mutLE36KPP	Plasmid SEVA6514 with R47 Recombinase and mutLE36KPP. Gentamicin resistance.	Recombineering experiments	This study
	pSEVA6514-Rec2-mutLE36KPP	Plasmid SEVA6514 with Rec2 Recombinase and mutLE36KPP. Gentamicin resistance.	Recombineering experiments	In-house
	pSEVA6514-PapRecT-mutLE36KPP	Plasmid SEVA6514 with PapRecT Recombinase and mutLE36KPP. Gentamicin resistance.	Recombineering experiments	In-house
	pSEVA6514-LambdaRed-mutLE36KPP	Plasmid SEVA6514 with the lambda red recombineering system and mutLE36KPP. Gentamicin resistance.	Recombineering experiments	In-house
	pSEVA2514-R9-R2-R12-R47-PapRT-mutLE36KPP	Plasmid SEVA6514 with Recombinases R9, R2, R12, R47, PapRT and mutLE36KPP. Gentamicin resistance.	Recombineering experiments	This study
	pSEVA6514-R9-R2-R12-R47-PapRT-mutLE36KPP	Plasmid SEVA2514 with Recombinases R9, R2, R12, R47, PapRT and mutLE36KPP. Kanamycin resistance.	Recombineering experiments	This study

## Sheet: S8. Oligonucleotides
	PCR amplification primers
	Name	Sequence (5'→ 3')	Description
	V1 FW	GATACGAAACGAAGCATTGG	Amplification of plasmid for cPCR to ensure presence of the plasmid in the bacterial strains and for sequencing
	V2 RV	GTTTTTCAGCAGTTCCTTGGC
	C1 pS2514mutL BB FW	AGGTCTCTGGATCCTCTAGAAGAAGGAGAATATACCATGAGTGGCGGTTCGCGAATT	Amplification of pSEVA(2/6)514mutLE36KPP backbone
	C2 pS2514mutL BB RV	AGGTCTCAGGTATATTCTCCTTCTGAATTCGCGCGGCCGCGGCCTAGGTAATCCGGAATCGCACTTACGGC
	GA BB FW	GGATCCTCTAGAAGAAGGAGAATAT	Amplification of pSEVA2514mutLE36KPP backbone for Gibson assembly
	GA BB RV	GGTATATTCTCCTTCTGAATTCGC
	GA R26 FW	GCGAATTCAGAAGGAGAATATACCAACACCTATGAGG	Amplification of recombinase 26 (R26) for Gibson assembly
	GA R26 RV	ATATTCTCCTTCTTCTAGAGGATCCTTAGCCCGCCG
	GA R30 FW	GCGAATTCAGAAGGAGAATATACCATGAATCAAAAAGTCGTGGAT	Amplification of recombinase 30 (R30) for Gibson assembly
	GA R30 RV	ATATTCTCCTTCTTCTAGAGGATCCTTATGCTTGTTCGCCTTC
	GA R37 FW	CGCGAATTCAGAAGGAGAATATACCATGAGCCAAGCACAG	Amplification of recombinase 37 (Rec37) for Gibson assembly
	GA R37 RV	ATATTCTCCTTCTTCTAGAGGATCCTTAGCCCATGTCCAAC
	GA R49 FW	GCGAATTCAGAAGGAGAATATACCATGGTGAGTAGCAACCG	Amplification of recombinase 49 (R49) for Gibson assembly
	GA R49 RV	ATATTCTCCTTCTTCTAGAGGATCCTTAATAATAGCTGCCCTCTGC
	C3 Chimera R9 FW	AGGTCTCTGGATAGAAGGAGAATATACCATGAAACAAG	Amplification of recombinase 9 (R9) for chimeric plasmid
	C4 Chimera R9 RV	AGGTCTCTGTTGTTAGGCAGCGTCACC
	C5 Chimera Rec2 FW	AGGTCTCTGGATAGAAGGAGAATATACCATGAGC	Amplification of Rec2 for chimeric plasmid
	C6 Chimera Rec2 RV	AGGTCTCTGTTGTCAGTGATGATTTGCATCAACG
	C7 Chimera R12 FW	AGGTCTCTCAACAGAAGGAGAATATACCATGAAGC	Amplification of recombinase 12 (R12) for chimeric plasmid
	C8 Chimera R12 RV	AGGTCTCTTGCATTATTCCGACACGCCC
	C9 Chimera R47 FW	AGGTCTCTTGCAAGAAGGAGAATATACCATGGC	Amplification of recombinase 47 (R47) for chimeric plasmid
	C10 Chimera R47 RV	AGGTCTCTGAAATTACGGAATATACGCGCC
	C11 Chimera PapRecT FW	AGGTCTCTTTTCAGAAGGAGAATATACCATGG	Amplification of PapRecT for chimeric plasmid
	C12 Chimera PapRecT RV	AGGTCTCTGAGGTTACGCAGCACGATCATC
	Recombineering oligonucleotides
	Name	Sequence (5'→ 3')	Description
	RO rpsL Pp	CATACTTTACGCAGTGCCGAGTTAGGTTTTGTCGGCGTGGTGGTGTACACACGGGTGCAC	Recombineering oligo for selective enrichment, the mutation of K43 into T43 confers streptomycin (Sm) resistance in Pseudomonas putida.
	RO rpoB Pp	TCCGAGAGAGGGTTGTTCTGGTCCATGAACAGGGACAGCTGGCTGGAACCGAAGAACTCT	Recombineering oligo for selective enrichment, the mutation of Q518 into L518 confers rifampicin (Rif) resistance in Pseudomonas putida.
	RO pyrF Pp	AGGTCCAGGAACACTTCGAAGCCCTTGTCACACAGGGTTTAGACAATGCCCGAAGCGCTGCTGGTGAACAGCTCCTTGCCA	Recombineering oligo for selective enrichment, the introduction of a stop codon into the pyrF gene (GAA to TAA), confers resistance to 5-fluoroorotic acid (5FOA) in Pseudomonas putida.
	RO gyrA Pp	AACGAGAACGGCTGGGCCATACGCACGATGGTATTGTAGACCGCAGTGTCGCCGTGCGGGTGGTA	Recombineering oligo for selective enrichment, the mutation of D87 into N87 confers nalidixic acid (Nal) resistance in Pseudomonas putida.
	RO rpoB Pf	TCGGAGAGCGGGTTGTTCTGGTCCATGAACAGCGAGAGCTGGCTGGAACCGAAGAACTCT	Recombineering oligo for selective enrichment, the mutation of Q518 into L518 confers rifampicin (Rif) resistance in Pseudomonas fluorescens.
	RO rpsL Pf	CATACTTTACGCAGTGCCGAGTTAGGTTTTgTCGGCGTAGTGGTATACACGCGAGTGCAT	Recombineering oligo for selective enrichment, the mutation of K43 into T43 confers streptomycin (Sm) resistance in Pseudomonas fluorescens.
	RO gyrA Pf	AGGGAAAACGGCTGGGCCATCCGAACGATGGTATTGTACACCGCAGTGTCGCCGTGAGGGTGATA	Recombineering oligo for selective enrichment, the mutation of D87 into N87 confers nalidixic acid (Nal) resistance in Pseudomonas fluorescens.
	RO pyrF Pf	AGGTCGAGGAACACCTCGAAACCTTTGTCACGCAGGGTTCAGACGATTTCCGCGGCGCAACTGGTGAACAGTTCCTTGCC	Recombineering oligo for selective enrichment, the introduction of a stop codon into the pyrF gene (GGC to TGA), confers resistance to 5-fluoroorotic acid (5FOA) in Pseudomonas fluorescens.
	RO gyrA Pt	AGCGAGAAtGGCTGGGCCATACGCACGATtGTATTGTAGACCGCgGTaTCGCCGTGCGGGTGGTA	Recombineering oligo for selective enrichment, the mutation of D87 into N87 confers nalidixic acid (Nal) resistance in Pseudomonas taiwanensis.
	RO pyrF Pt	AGGTCGAGGAACACTTCGAAACCCTTGGCGCAGAGGGTCTAGACGATGCCCGAGGCACTGCTGGTGAACAGTTCCTTGCC	Recombineering oligo for selective enrichment, the introduction of a stop codon into the pyrF gene (GAG to TAG), confers resistance to 5-fluoroorotic acid (5FOA) in Pseudomonas taiwanensis.
	RO rpoB Pt	TCGGAGAGCGGGTTGTTCTGGTCCATGAACAGCGACAGCTGGCTGGAACCGAAGAACTCT	Recombineering oligo for selective enrichment, the mutation of Q518 into L518 confers rifampicin (Rif) resistance in Pseudomonas taiwanensis.
	RO rpsL Pt	CATACTTTACGCAGTGCCGAGTTAGGTTTTGTCGGCGTGGTGGTGTACACGCGGGTGCAC	Recombineering oligo for selective enrichment, the mutation of K43 into T43 confers streptomycin (Sm) resistance in Pseudomonas taiwanensis.
	RO rpoB Pa	GGGTGATCTCGGAAAGCGGGTTGTTCTGGaCCATGAACTGCGACAGCTGGCTCGAACCGA	Recombineering oligo for selective enrichment, the mutation of D521 into V521 confers rifampicin (Rif) resistance in Pseudomonas aeruginosa.
	RO gyrA Pa	CCATGCGCACGATGGTGTCGTAGACCGCGaTGTCGCCGTGCGGGTGGTACTTACCGATCA	Recombineering oligo for selective enrichment, the mutation of T83 into I83 confers ciproflaxin (CIP) resistance in Pseudomonas aeruginosa.

## Sheet: S9. Samples NGS
	Timepoint:	Barcode:	Description:
	t=0	Barcode 01	Sample after pooling, OD600=0.1
	t=1	Barcode 02	Sample after growth, OD600=0.5-0.7
	t=2	Barcode 03	Sample after first transformation with oligo rpsL, SmR
	t=3	Barcode 04	Sample after first transformation with oligo rpoB, RifR
	t=4	Barcode 05	Sample after first transformation with oligo pyrF, 5FOAR
	t=5	Barcode 06	Sample after first transformation with oligo gyrA, NalR
	t=6	Barcode 07	Sample after transformation into naïve host
	t=7	Barcode 08	Sample after second transformation with oligo rpsL, SmR
	t=8	Barcode 09	Sample after second transformation with oligo rpoB, RifR
	t=9	Barcode 10	Sample after second transformation with oligo pyrF, 5FOAR
	t=10	Barcode 11	Sample after second transformation with oligo gyrA, NalR
	Control	Barcode 12	Lambda DNA

## Sheet: S10. Off-target mutations
	P. putida
	seq_id	Position	Mutation	Annotation	AA_mutation	codon_pos	Gene	Description	gDNA_putida_R8_1	gDNA_putida_R8_2	gDNA_putida_R35_1	gDNA_putida_R35_2	gDNA_putida_R47_1	gDNA_putida_R47_2	gDNA_putida_R12_1	gDNA_putida_R12_2	gDNA_putida_WT
	NC_002947.4	9892	A→G	E117E (GAA→GAG)	Glu → Glu	117	dnaA →	chromosomal replication initiator protein	1	0	0	0	0	0	0	0	0
	NC_002947.4	124892	A→G	V75A (GTG→GCG)	Val → Ala	75	PP_0119 ←	putative zinc uptake regulation protein ZUR	0	0	0	0	0	0	0	1	0
	NC_002947.4	184094	C→T	G157S (GGT→AGT)	Gly → Ser	157	PP_0160 ←	putative ferrioxamine receptor	1	0	0	0	0	0	0	0	0
	NC_002947.4	278744	+A	intergenic (‑239/+75)			PP_0224 ← / ← sctC	Monooxygenase, DszC family/sulfur compound ABC transporter ‑ ATP‑binding subunit	1	1	1	1	1	1	0	1	1
	NC_002947.4	339076	A→G	V62A (GTG→GCG)	Val → Ala	62	PP_0281 ←	Amino acid ABC transporter, permease protein	0	0	0	0	0	1	0	0	0
	NC_002947.4	364653	C→T	intergenic (‑120/+4)			PP_0303 ← / ← caiX	dehydrocarnitine cleavage enzyme/Carnitine uptake ABC transporter, periplasmic component	0	1	0	0	0	0	0	0	0
	NC_002947.4	441336	(G)11→10	coding (217/1173 nt)			bioF →	8‑amino‑7‑oxononanoate synthase	0	1	0	0	0	0	0	0	0
	NC_002947.4	486400	(G)8→9	intergenic (‑86/+112)			apaG ← / ← rsmA	CO2+/MG2+ efflux protein/Ribosomal RNA small subunit methyltransferase A	0	1	0	0	0	0	0	0	0
	NC_002947.4	496731	G→A	A201A (GCG→GCA)	Ala → Ala	201	PP_0409 →	Sensory box histidine kinase	0	0	0	0	0	0	1	0	0
	NC_002947.4	533592	A→G	K286R (AAG→AGG)	Lys → Arg	286	tufA →	Elongation factor Tu‑A	0	0	0	1	0	0	0	0	0
	NC_002947.4	607273	A→G	A59A (GCA→GCG)	Ala → Ala	59	ribA →	GTP cyclohydrolase‑2	0	0	0	0	1	0	0	0	0
	NC_002947.4	628973	T→C	T409A (ACC→GCC)	Thr → Ala	409	eutB ←	ethanolamine ammonia‑lyase, alpha‑subunit	1	0	0	0	0	0	0	0	0
	NC_002947.4	632509	T→C	E311G (GAG→GGG)	Glu → Gly	311	aldB‑I ←	aldehyde dehydrogenase	0	1	0	0	0	0	0	0	0
	NC_002947.4	751174	(G)8→9	coding (433/600 nt)			PP_5450 ←	exported protein of unknown function	1	0	0	0	0	0	0	0	0
	NC_002947.4	1004129	C→T	R52W (CGG→TGG)	Arg → Trp	52	PP_0866 →	putative Transmembrane sensor	0	0	0	0	0	0	0	1	0
	NC_002947.4	1070248	+GA	intergenic (+48/+94)			aroP‑I → / ← PP_0928	aromatic amino acid transport protein/K+‑dependent Na+/Ca+ exchanger related‑protein	1	1	1	0	0	0	1	1	1
	NC_002947.4	1097726	A→G	V107A (GTC→GCC)	Val → Ala	107	PP_0955 ←	conserved exported protein of unknown function	0	1	0	0	0	0	0	0	0
	NC_002947.4	1159354	C→T	L23L (CTG→TTG)	Leu → Leu	23	gtsB →	mannose/glucose ABC transporter, permease protein	0	0	0	0	1	0	0	0	0
	NC_002947.4	1236470	G→A	intergenic (‑282/‑21)			glpF ← / → ybaK	aquaglyceroporin/Cys‑tRNAPro deacylase	0	0	0	0	0	1	0	0	0
	NC_002947.4	1386769	T→C	intergenic (‑313/‑378)			oprD ← / → PP_1207	basic‑amino‑acid specific porin OprD/conserved protein of unknown function	1	1	0	0	0	0	0	0	0
	NC_002947.4	1483973	T→C	R17R (CGT→CGC)	Arg → Arg	17	yhdX →	putative amino acid ABC transporter ‑ permease subunit	0	0	0	0	0	0	1	0	0
	NC_002947.4	1596147	C→T	L288L (CTG→CTA)	Leu → Leu	288	dctD‑III ←	C4‑dicarboxylate transport transcriptional regulatory protein	0	0	0	0	1	0	0	0	0
	NC_002947.4	1601283	C→T	intergenic (‑100/‑87)			bglX ← / → PP_1404	periplasmic beta‑D‑glucoside glucohydrolase/conserved protein of unknown function	0	1	0	0	0	0	0	0	0
	NC_002947.4	1608612	A→G	V67A (GTT→GCT)	Val → Ala	67	PP_1410 ←	conserved protein of unknown function	1	0	0	0	0	0	0	0	0
	NC_002947.4	1621953	G→A	S289S (TCG→TCA)	Ser → Ser	289	PP_1421 →	putative Sensor histidine kinase TctE	0	0	0	0	0	1	0	0	0
	NC_002947.4	1668732	T→C	V59A (GTT→GCT)	Val → Ala	59	rpsP →	30S ribosomal protein S16	0	0	0	1	0	0	0	0	0
	NC_002947.4	1721695	T→C	W110R (TGG→CGG)	Trp → Arg	110	PP_1517 →	RND efflux transporter	1	0	0	0	0	0	0	0	0
	NC_002947.4	1831980	A→G	intergenic (+148/‑32)			yfiP → / → PP_1635	conserved protein/DNA‑binding response regulator	0	0	0	0	0	1	0	0	0
	NC_002947.4	2046417	A→G	Q544R (CAG→CGG)	Gln → Arg	544	PP_1819 →	Methyl‑accepting chemotaxis transducer	0	1	0	0	0	0	0	0	0
	NC_002947.4	2080761	G→A	M83I (ATG→ATA)	Met → Ile	83	efp →	elongation factor P	0	0	0	0	0	0	1	0	0
	NC_002947.4	2103360	(T)10→11	intergenic (+159/+9)			PP_t24 → / ← PP_1879	tRNA‑Gly/conserved protein of unknown function	0	0	0	0	0	0	1	0	0
	NC_002947.4	2172755	C→T	R250H (CGC→CAC)	Arg → His	250	PP_1925 ←	putative Monooxygenase	0	0	0	0	0	0	1	0	0
	NC_002947.4	2336870	C→T	D6D (GAC→GAT)	Asp → Asp	6	PP_2053 →	conserved protein of unknown function	0	0	0	0	0	0	0	1	0
	NC_002947.4	2368574	T→C	R464R (CGT→CGC)	Arg → Arg	464	gdhB →	NAD‑specific glutamate dehydrogenase	0	1	0	0	0	0	0	0	0
	NC_002947.4	2375564	(G)7→8	intergenic (+19/‑83)			ppsA → / → PP_2083	phosphoenolpyruvate synthetase/putative Lipase	0	0	0	0	0	0	0	1	0
	NC_002947.4	2524061	G→A	S261S (TCG→TCA)	Ser → Ser	261	PP_2213 →	putative acyl‑CoA synthetase	0	1	0	0	0	0	0	0	0
	NC_002947.4	2597721	A→G	E32E (GAA→GAG)	Glu → Glu	32	PP_2276 →	putative phage exonuclease	0	0	0	0	0	1	0	0	0
	NC_002947.4	2648568	(G)5→6	coding (553/606 nt)			tesA →	acyl‑CoA thioesterase I/protease I/lysophospholipase L1	0	0	1	0	0	0	0	0	0
	NC_002947.4	2894612	(G)7→8	coding (271/1392 nt)			PP_2549 →	conserved protein of unknown function	0	0	0	0	0	0	1	0	0
	NC_002947.4	2923151	A→G	V701A (GTC→GCC)	Val → Ala	701	PP_2563 ←	putative Antibiotic biosynthesis protein	0	0	0	0	1	0	0	0	0
	NC_002947.4	2960935	(G)7→8	coding (257/2316 nt)			PP_2590 ←	Outer membrane ferric siderophore receptor	0	0	0	0	0	0	0	1	0
	NC_002947.4	2980144	(C)7→8	coding (141/1689 nt)			PP_2605 ←	conserved protein of unknown function	0	0	0	0	1	0	0	0	0
	NC_002947.4	3042999	(G)5→6	coding (94/234 nt)			PP_2655 →	conserved protein of unknown function	0	0	0	0	0	1	0	0	0
	NC_002947.4	3165534	A→G	T349A (ACG→GCG)	Thr → Ala	349	PP_2779 →	putative Beta‑ketoacyl synthase	0	0	0	0	0	0	1	0	0
	NC_002947.4	3208303	C→T	A651V (GCC→GTC)	Ala → Val	651	PP_2812 →	putative Transporter	0	0	0	0	1	0	0	0	0
	NC_002947.4	3255712	C→A	S9I (AGC→ATC)	Ser → Ile	9	PP_2852 ←	putative Sulfatase domain protein	0	0	0	0	0	0	1	0	0
	NC_002947.4	3349272	(G)6→7	coding (1580/1815 nt)			PP_2944 →	Sensor histidine kinase	0	0	0	0	0	1	0	0	0
	NC_002947.4	3451697	C→T	G584S (GGC→AGC)	Gly → Ser	584	PP_3069 ←	Outer membrane autotransporter	0	0	0	0	0	1	0	0	0
	NC_002947.4	3500957	T→C	intergenic (‑176/‑310)			PP_5566 ← / → PP_5567	protein of unknown function/protein of unknown function	0	0	0	0	1	0	0	0	0
	NC_002947.4	3785347	T→C	V181A (GTC→GCC)	Val → Ala	181	PP_3348 →	GGDEF domain protein	0	0	0	0	0	1	0	0	0
	NC_002947.4	3791885	(GCG)5→4	coding (1431‑1433/1755 nt)			PP_3354 ←	putative Acyl‑CoA dehydrogenase, ferrulic acid biotransformation protein	0	0	0	0	0	0	0	1	0
	NC_002947.4	3812616	A→G	T314A (ACC→GCC)	Thr → Ala	314	PP_3368 →	Major facilitator family transporter	0	0	0	0	0	0	0	1	0
	NC_002947.4	3815778	G→A	T114T (ACC→ACT)	Thr → Thr	114	PP_3371 ←	Sensor histidine kinase	0	0	0	0	0	1	0	0	0
	NC_002947.4	4270713	G→A	V285I (GTC→ATC)	Val → Ile	285	mrdA‑I →	transpeptidase (penicillin‑binding protein 2)	0	0	0	0	0	0	0	1	0
	NC_002947.4	4348161	T→C	S159G (AGC→GGC)	Ser → Gly	159	PP_3820 ←	Group II intron‑encoding maturase	1	1	0	0	0	0	0	0	0
	NC_002947.4	4367068	A→G	L327P (CTT→CCT)	Leu → Pro	327	PP_3844 ←	putative D‑aminopeptidase	0	1	0	0	0	0	0	0	0
	NC_002947.4	4408276	T→C	E3G (GAG→GGG)	Glu → Gly	3	PP_3890 ←	conserved protein of unknown function	0	1	0	0	0	0	0	0	0
	NC_002947.4	4572024	(C)6→7	coding (1888/2775 nt)			treY →	maltooligosyl trehalose synthase	0	1	0	0	0	0	0	0	0
	NC_002947.4	4583581	(G)11→10	intergenic (‑154/+17)			treSB ← / ← glgE	fused trehalose synthase B/maltokinase/Alpha‑1,4‑glucan:maltose‑1‑phosphate maltosyltransferase	0	0	0	0	0	1	1	0	0
	NC_002947.4	4604334	G→A	R55H (CGC→CAC)	Arg → His	55	PP_4076 →	conserved protein of unknown function	1	0	0	0	0	0	0	0	0
	NC_002947.4	4633369	G→A	A581V (GCC→GTC)	Ala → Val	581	uvrC ←	UvrABC system protein C	0	0	0	0	0	0	1	0	0
	NC_002947.4	4728317	G→A	T118I (ACC→ATC)	Thr → Ile	118	sucD ←	succinyl‑CoA synthetase alpha subunit	0	0	0	0	0	0	1	0	0
	NC_002947.4	4959199	G→A	D424D (GAC→GAT)	Asp → Asp	424	fliF ←	Flagellar M‑ring protein	0	0	0	0	0	0	0	1	0
	NC_002947.4	4997176	G→A	H309Y (CAC→TAC)	His → Tyr	309	PP_4405 ←	Sensory box protein	0	0	0	0	0	1	0	0	0
	NC_002947.4	5012181	T→C	V76V (GTA→GTG)	Val → Val	76	PP_5676 ←	conserved protein of unknown function	0	1	0	0	0	0	0	0	0
	NC_002947.4	5015903	(A)11→10	intergenic (‑166/+68)			PP_5679 ← / ← PP_4421	protein of unknown function/putative aminotransferase	0	0	0	0	0	1	0	0	0
	NC_002947.4	5029486	A→G	Y42C (TAC→TGC)	Tyr → Cys	42	PP_4433 →	Amino acid MFS transporter	0	1	0	0	0	0	0	0	0
	NC_002947.4	5119234	G→A	T336T (ACG→ACA)	Thr → Thr	336	PP_4505 →	Sensor histidine kinase	0	0	0	0	1	0	0	0	0
	NC_002947.4	5248770	(C)7→8	intergenic (‑110/+146)			PP_4623 ← / ← PP_4624	conserved protein of unknown function/putative hydrolase, alpha/beta fold family	0	0	0	0	0	1	0	0	0
	NC_002947.4	5289708	(C)5→6	coding (618/765 nt)			PP_4663 ←	conserved transmembrane protein of unknown function	0	0	0	0	1	0	0	0	0
	NC_002947.4	5307464	G→A	noncoding (93/120 nt)			PP_5SG ←	5S ribosomal RNA	0	1	0	0	0	0	0	0	0
	NC_002947.4	5586572	G→A	A238A (GCC→GCT)	Ala → Ala	238	PP_4914 ←	putative phytase‑like protein	1	1	0	0	0	0	0	0	0
	NC_002947.4	5677906	(C)10→13	coding (99/1860 nt)			PP_4983 ←	putative amine oxidase	0	0	0	0	0	0	1	0	0
	NC_002947.4	5727010	G→A	T543I (ACC→ATC)	Thr → Ile	543	opgG ←	Glucans biosynthesis protein G	0	0	0	0	1	0	0	0	0
	NC_002947.4	5785848	T→C	R284R (CGT→CGC)	Arg → Arg	284	PP_5068 →	conserved protein of unknown function, UPF0061 family	0	0	0	0	0	0	1	0	0
	NC_002947.4	5919764	T→C	V117A (GTC→GCC)	Val → Ala	117	PP_5190 →	Type II secretion system protein	0	0	0	0	1	0	0	0	0
	P. taiwanensis
	seq_id	Position	Mutation	Annotation	AA_mutation	codon_pos	Gene	Description	gDNA_taiwan_R47_1	gDNA_taiwan_R47_2	gDNA_taiwan_WT
	NC_022738	265259	A→G	S52G (AGC→GGC)	Ser → Gly	52	cyaY →	iron donor protein CyaY	0	1	0
	NC_022738	1090441	C→T	G420D (GGC→GAC)	Gly → Asp	420	PVLB_RS04880 ←	fumarate hydratase	0	1	0
	NC_022738	1320811	C→T	P237P (CCG→CCA)	Pro → Pro	237	PVLB_RS05905 ←	TRAP transporter substrate‑binding protein	0	1	0
	NC_022738	1395521	G→A	T427T (ACC→ACT)	Thr → Thr	427	PVLB_RS06265 ←	methyl‑accepting chemotaxis protein	0	1	0
	NC_022738	1630934	C→G	P78A (CCA→GCA)	Pro → Ala	78	PVLB_RS07360 →	glutamate‑‑tRNA ligase	1	0	0
	NC_022738	1712705	T→C	intergenic (‑566/+406)			PVLB_RS07720 ← / ← PVLB_RS29240	MoxR family ATPase/hypothetical protein	0	1	0
	NC_022738	2209403	C→T	T41I (ACC→ATC)	Thr → Ile	41	PVLB_RS10175 →	Zn‑dependent hydrolase	1	0	0
	NC_022738	2315630	A→G	T144A (ACC→GCC)	Thr → Ala	144	PVLB_RS10675 →	DASS family sodium‑coupled anion symporter	1	0	0
	NC_022738	2555481	(G)6→5	coding (1442/3081 nt)			PVLB_RS11740 →	error‑prone DNA polymerase	0	1	0
	NC_022738	2694923	Δ1 bp	intergenic (+743/‑395)			hisN → / → PVLB_RS12300	histidinol‑phosphatase/hypothetical protein	0	0	1
	NC_022738	2956334	G→A	R41R (AGG→AGA)	Arg → Arg	41	PVLB_RS13440 →	DUF3016 domain‑containing protein	0	1	0
	NC_022738	2982771	T→C	F243L (TTC→CTC)	Phe → Leu	243	PVLB_RS13595 →	LysR family transcriptional regulator	0	1	0
	NC_022738	3163403	T→C	Y154C (TAC→TGC)	Tyr → Cys	154	PVLB_RS14415 ←	heavy metal translocating P‑type ATPase	0	1	0
	NC_022738	3557443	(G)6→7	intergenic (‑366/+10)			brnQ ← / ← sucD	branched‑chain amino acid transport system II carrier protein/succinate‑‑CoA ligase subunit alpha	0	1	0
	NC_022738	4080725	A→G	intergenic (‑451/‑391)			PVLB_RS18555 ← / → PVLB_RS18560	AraC family transcriptional regulator/APC family permease	1	0	1
	NC_022738	4104368	T→C	I337T (ATT→ACT)	Ile → Thr	337	PVLB_RS18650 →	PepSY domain‑containing protein	1	0	0
	NC_022738	4109603	T→C	intergenic (‑119/‑275)			PVLB_RS28290 ← / → PVLB_RS18685	DUF393 domain‑containing protein/site‑specific integrase	0	1	0
	NC_022738	4173649	T→C	F124L (TTC→CTC)	Phe → Leu	124	PVLB_RS19060 →	APC family permease	0	1	0
	NC_022738	4191669	G→A	T536T (ACC→ACT)	Thr → Thr	536	PVLB_RS19085 ←	hemagglutinin repeat‑containing protein	0	1	0
	NC_022738	4319693	C→G	A122P (GCC→CCC)	Ala → Pro	122	ppc ←	phosphoenolpyruvate carboxylase	1	1	0
	NC_022738	4324775	G→A	intergenic (‑62/+67)			PVLB_RS19735 ← / ← PVLB_RS19740	flavohemoglobin expression‑modulating QEGLA motif protein/hypothetical protein	1	1	0
	NC_022738	4356968	T→C	V276A (GTA→GCA)	Val → Ala	276	PVLB_RS19885 →	sodium:proton antiporter	0	1	0
	NC_022738	4380476	T→C	D3G (GAC→GGC)	Asp → Gly	3	gspH ←	type II secretion system minor pseudopilin GspH	0	1	0
	NC_022738	4468627	(C)7→8	coding (580/1326 nt)			hisD ←	histidinol dehydrogenase	1	0	0
	NC_022738	4664745	A→G	R473R (CGT→CGC)	Arg → Arg	473	PVLB_RS21260 ←	DUF1631 domain‑containing protein	1	0	0
	NC_022738	4876325	T→C	L62P (CTG→CCG)	Leu → Pro	62	PVLB_RS22245 →	3‑oxoacyl‑ACP reductase	0	1	0
	NC_022738	5143833	T→C	V163A (GTG→GCG)	Val → Ala	163	pqqE →	pyrroloquinoline quinone biosynthesis protein PqqE	0	1	0
	NC_022738	5273114	T→C	T72A (ACG→GCG)	Thr → Ala	72	PVLB_RS24105 ←	hypothetical protein	1	0	0
	NC_022738	5363408	(C)7→8	intergenic (‑257/+7)			betT ← / ← PVLB_RS24570	choline transporter BetT/serine acetyltransferase	0	1	0
	NC_022738	5410153	G→A	R268R (CGG→CGA)	Arg → Arg	268	tadA →	type II/IV secretion system protein	1	0	0
	NC_022738	5415317	T→C	R227R (CGA→CGG)	Arg → Arg	227	gcvT ←	glycine cleavage system aminomethyltransferase GcvT	0	1	0
	P. fluorescens
	seq_id	Position	Mutation	Annotation	AA_mutation	codon_pos	Gene	Description	gDNA_fluores_R9_1	gDNA_fluores_R9_2	gDNA_fluores_WT	gDNA_fluores_R47_1	gDNA_fluores_R47_2
	NC_012660.1	1385655	C→T	M85I (ATG→ATA)	Met → Ile	85	PFLU_RS06190 ←	DUF4197 domain‑containing protein	1	1	0	1	1
	P. aeruginosa
	seq_id	Position	Mutation	Annotation	AA_mutation	codon_pos	Gene	Description	gDNA_aerugin_WT	gDNA_aerugin_R47_1	gDNA_aerugin_R47_2
	NC_002516.2	2095737	T→C	H207R (CAC→CGC)	His → Arg	207	nrdD ←	anaerobic ribonucleoside triphosphate reductase	0	0	1
	NC_002516.2	3589345	A→G	intergenic (‑74/+7)			PA3196 ← / ← PA3197	hypothetical protein/hypothetical protein	0	0	1
	NC_002516.2	3622963	G→A	A66A (GCC→GCT)	Ala → Ala	66	PA3234 ←	acetate permease	0	0	1
	NC_002516.2	3771917	C→T	P215P (CCG→CCA)	Pro → Pro	215	PA3360 ←	secretion protein	0	0	1
	NC_002516.2	3834647	C→T	Q292* (CAG→TAG)	Gln → Stop	292	PA3424 →	hypothetical protein	0	0	1
	NC_002516.2	4448855	2 bp→GC	intergenic (‑113/+37)			PA3969a ← / ← amn	hypothetical protein/AMP nucleosidase	1	0	1
	NC_002516.2	5422103	T→C	S69P (TCC→CCC)	Ser → Pro	69	PA4830 →	hypothetical protein	0	0	1
